# Supplementary material for: Cell-specific bioorthogonal tagging of glycoproteins
Source: Nat Commun. 2022 Oct 25;13:6237. doi: 10.1038/s41467-022-33854-0 (PMC9596482; doi:10.1038/s41467-022-33854-0)
Supplement: Supplementary file 7 — Supplementary data 4 [file 41467_2022_33854_MOESM7_ESM.xlsx]

## Sheet: Sheet1
oligonucleotide names	oligonucleotide sequences
inf_GALK1_F	CCCTAAGCTTGGATCCCATGGCTGCTTTGAGACAGC
inf_GALK1_R	GCTCGGTACCAGATCTTCACTTGTCGTCATCGTCTTTGTAGTCCAAGCACAGCACCTTGG
inf_GALK2_F	CCCTAAGCTTGGATCCCATGGCTACAGAGAGCCCTG
inf_GALK2_R	GCTCGGTACCAGATCTTCACTTGTCGTCATCGTCTTTGTAGTCGGCCTCAAGCAAAACCAAAGC
AGX1_F383A_F	GAATAAAGATGGAAAAATTTGTCG
AGX1_F383A_R	CTGACATCTTCCAGTTTGC
inf_AGX1_F	CCCTAAGCTTGGATCCCATGAACATTAATGACCTCAAACTCACG
inf_AGX1_R	GCTCGGTACCAGATCTTCACTTGTCGTCATCGTCTTTGTAGTCAA
inf_GalNAc-T1_F	AAAGGCCTCTGAGGCCACCATGAG AAAATTTGCATACTGCAAG
inf_GalNAc-T1_R	TTTGGCCTGACAGGCCCTACTTACCCAGGCGGTTCATTTCGATATCAGTGTAGAATATTTCTGGCAGG GTGACGTTTC
inf_GalNAc-T2_F	ACCCCAAGCTGGCCTCTGAGGCCATGCGGCGGCGCT
inf_GalNAc-T2_R1	CCCCAAGCTTGGCCTGACAGGCCCTACTTACCCAGGCGGTTCATT
pSBbi-AGX1_WT	GGATCCCTATACAGTTGAAGTCGGAAGTTTACATACACTTAAGTTGGAGTCATTAAAACTCGTTTTTCAACTACTCCACAAATTTCTTGTTAACAAACAATAGTTTTGGCAAGTCAGTTAGGACATCTACTTTGTGCATGACACAAGTCATTTTTCCAACAATTGTTTACAGACAGATTATTTCACTTATAATTCACTGTATCACAATTCCAGTGGGTCAGAAGTTTACATACACTAAGTTCGACTCCTCTGCAGAATGCGGCGATGTTTCGGTAAGGGGTCCGCTATCTAGTAGGCCCAGCTGGTTCTTTCCGCCTCAGAAGCCATAGAGCCCACCGCATCCCCAGCATGCCTGCTATTGTCTTCCCAATCCTCCCCCTTGCTGTCCTGCCCCACCCC…
pSBbi-AGX1_F383A	GGATCCCTATACAGTTGAAGTCGGAAGTTTACATACACTTAAGTTGGAGTCATTAAAACTCGTTTTTCAACTACTCCACAAATTTCTTGTTAACAAACAATAGTTTTGGCAAGTCAGTTAGGACATCTACTTTGTGCATGACACAAGTCATTTTTCCAACAATTGTTTACAGACAGATTATTTCACTTATAATTCACTGTATCACAATTCCAGTGGGTCAGAAGTTTACATACACTAAGTTCGACTCCTCTGCAGAATGCGGCGATGTTTCGGTAAGGGGTCCGCTATCTAGTAGGCCCAGCTGGTTCTTTCCGCCTCAGAAGCCATAGAGCCCACCGCATCCCCAGCATGCCTGCTATTGTCTTCCCAATCCTCCCCCTTGCTGTCCTGCCCCACCCC…
pSBbi-AGX1_WT_NahK	GGATCCCTATACAGTTGAAGTCGGAAGTTTACATACACTTAAGTTGGAGTCATTAAAACTCGTTTTTCAACTACTCCACAAATTTCTTGTTAACAAACAATAGTTTTGGCAAGTCAGTTAGGACATCTACTTTGTGCATGACACAAGTCATTTTTCCAACAATTGTTTACAGACAGATTATTTCACTTATAATTCACTGTATCACAATTCCAGTGGGTCAGAAGTTTACATACACTAAGTTCGACTCCTCTGCAGAATGCGGCGATGTTTCGGTAAGGGGTCCGCTATCTAGTAGGCCCAGCTGGTTCTTTCCGCCTCAGAAGCCATAGAGCCCACCGCATCCCCAGCATGCCTGCTATTGTCTTCCCAATCCTCCCCCTTGCTGTCCTGCCCCACCCC…
pSBbi-AGX1_F383A_NahK	GGATCCCTATACAGTTGAAGTCGGAAGTTTACATACACTTAAGTTGGAGTCATTAAAACTCGTTTTTCAACTACTCCACAAATTTCTTGTTAACAAACAATAGTTTTGGCAAGTCAGTTAGGACATCTACTTTGTGCATGACACAAGTCATTTTTCCAACAATTGTTTACAGACAGATTATTTCACTTATAATTCACTGTATCACAATTCCAGTGGGTCAGAAGTTTACATACACTAAGTTCGACTCCTCTGCAGAATGCGGCGATGTTTCGGTAAGGGGTCCGCTATCTAGTAGGCCCAGCTGGTTCTTTCCGCCTCAGAAGCCATAGAGCCCACCGCATCCCCAGCATGCCTGCTATTGTCTTCCCAATCCTCCCCCTTGCTGTCCTGCCCCACCCC…
pSBbi-AGX1_F383A_NahK_T1wt	GGATCCCTATACAGTTGAAGTCGGAAGTTTACATACACTTAAGTTGGAGTCATTAAAACTCGTTTTTCAACTACTCCACAAATTTCTTGTTAACAAACAATAGTTTTGGCAAGTCAGTTAGGACATCTACTTTGTGCATGACACAAGTCATTTTTCCAACAATTGTTTACAGACAGATTATTTCACTTATAATTCACTGTATCACAATTCCAGTGGGTCAGAAGTTTACATACACTAAGTTCGACTCCTCTGCAGAATGCGGCGATGTTTCGGTAAGGGGTCCGCTATCTAGTAGGCCCAGCTGGTTCTTTCCGCCTCAGAAGCCATAGAGCCCACCGCATCCCCAGCATGCCTGCTATTGTCTTCCCAATCCTCCCCCTTGCTGTCCTGCCCCACCCC…
pSBbi-AGX1_F383A_NahK_T1BH	GGATCCCTATACAGTTGAAGTCGGAAGTTTACATACACTTAAGTTGGAGTCATTAAAACTCGTTTTTCAACTACTCCACAAATTTCTTGTTAACAAACAATAGTTTTGGCAAGTCAGTTAGGACATCTACTTTGTGCATGACACAAGTCATTTTTCCAACAATTGTTTACAGACAGATTATTTCACTTATAATTCACTGTATCACAATTCCAGTGGGTCAGAAGTTTACATACACTAAGTTCGACTCCTCTGCAGAATGCGGCGATGTTTCGGTAAGGGGTCCGCTATCTAGTAGGCCCAGCTGGTTCTTTCCGCCTCAGAAGCCATAGAGCCCACCGCATCCCCAGCATGCCTGCTATTGTCTTCCCAATCCTCCCCCTTGCTGTCCTGCCCCACCCC…
pSBbi-AGX1_WT_NahK_T1BH	GGATCCCTATACAGTTGAAGTCGGAAGTTTACATACACTTAAGTTGGAGTCATTAAAACTCGTTTTTCAACTACTCCACAAATTTCTTGTTAACAAACAATAGTTTTGGCAAGTCAGTTAGGACATCTACTTTGTGCATGACACAAGTCATTTTTCCAACAATTGTTTACAGACAGATTATTTCACTTATAATTCACTGTATCACAATTCCAGTGGGTCAGAAGTTTACATACACTAAGTTCGACTCCTCTGCAGAATGCGGCGATGTTTCGGTAAGGGGTCCGCTATCTAGTAGGCCCAGCTGGTTCTTTCCGCCTCAGAAGCCATAGAGCCCACCGCATCCCCAGCATGCCTGCTATTGTCTTCCCAATCCTCCCCCTTGCTGTCCTGCCCCACCCC…
pSBbi-AGX1_F383A_NahK_T2BH	GGATCCCTATACAGTTGAAGTCGGAAGTTTACATACACTTAAGTTGGAGTCATTAAAACTCGTTTTTCAACTACTCCACAAATTTCTTGTTAACAAACAATAGTTTTGGCAAGTCAGTTAGGACATCTACTTTGTGCATGACACAAGTCATTTTTCCAACAATTGTTTACAGACAGATTATTTCACTTATAATTCACTGTATCACAATTCCAGTGGGTCAGAAGTTTACATACACTAAGTTCGACTCCTCTGCAGAATGCGGCGATGTTTCGGTAAGGGGTCCGCTATCTAGTAGGCCCAGCTGGTTCTTTCCGCCTCAGAAGCCATAGAGCCCACCGCATCCCCAGCATGCCTGCTATTGTCTTCCCAATCCTCCCCCTTGCTGTCCTGCCCCACCCC…
pSBbi-AGX1_F383A_NahK_T2WT	GGATCCCTATACAGTTGAAGTCGGAAGTTTACATACACTTAAGTTGGAGTCATTAAAACTCGTTTTTCAACTACTCCACAAATTTCTTGTTAACAAACAATAGTTTTGGCAAGTCAGTTAGGACATCTACTTTGTGCATGACACAAGTCATTTTTCCAACAATTGTTTACAGACAGATTATTTCACTTATAATTCACTGTATCACAATTCCAGTGGGTCAGAAGTTTACATACACTAAGTTCGACTCCTCTGCAGAATGCGGCGATGTTTCGGTAAGGGGTCCGCTATCTAGTAGGCCCAGCTGGTTCTTTCCGCCTCAGAAGCCATAGAGCCCACCGCATCCCCAGCATGCCTGCTATTGTCTTCCCAATCCTCCCCCTTGCTGTCCTGCCCCACCCC…
pSBbi-AGX1_WT_NahK_T2BH	GGATCCCTATACAGTTGAAGTCGGAAGTTTACATACACTTAAGTTGGAGTCATTAAAACTCGTTTTTCAACTACTCCACAAATTTCTTGTTAACAAACAATAGTTTTGGCAAGTCAGTTAGGACATCTACTTTGTGCATGACACAAGTCATTTTTCCAACAATTGTTTACAGACAGATTATTTCACTTATAATTCACTGTATCACAATTCCAGTGGGTCAGAAGTTTACATACACTAAGTTCGACTCCTCTGCAGAATGCGGCGATGTTTCGGTAAGGGGTCCGCTATCTAGTAGGCCCAGCTGGTTCTTTCCGCCTCAGAAGCCATAGAGCCCACCGCATCCCCAGCATGCCTGCTATTGTCTTCCCAATCCTCCCCCTTGCTGTCCTGCCCCACCCC…
pTriEx_AGX1_WT	GGATCCCTATACAGTTGAAGTCGGAAGTTTACATACACTTAAGTTGGAGTCATTAAAACTCGTTTTTCAACTACTCCACAAATTTCTTGTTAACAAACAATAGTTTTGGCAAGTCAGTTAGGACATCTACTTTGTGCATGACACAAGTCATTTTTCCAACAATTGTTTACAGACAGATTATTTCACTTATAATTCACTGTATCACAATTCCAGTGGGTCAGAAGTTTACATACACTAAGTTCGACTCCTCTGCAGAATGCGGCGATGTTTCGGTAAGGGGTCCGCTATCTAGTAGGCCCAGCTGGTTCTTTCCGCCTCAGAAGCCATAGAGCCCACCGCATCCCCAGCATGCCTGCTATTGTCTTCCCAATCCTCCCCCTTGCTGTCCTGCCCCACCCC…
pTriEx_AGX1_F383A	TCCTGCATCTTTTAATCAAATCCCAAGATGTGTATAAACGCGCCGGTATGTACAGGAAGAGGTTTATACTAAACTGTTACATTGCAAACGTGGTTTCGTGTGCCAAGTGTGAAAACCGATGTTTAATCAAGGCTCTGACGCATTTCTACAACCACGACTCCAAGTGTGTGGGTGAAGTCATGCATCTTTTAATCAAATCCCAAGATGTGTATAAACCACCAAACTGCCAAAAAATGAAAACTGTCGACAAGCTCTGTCCGTTTGCTGGCAACTGCAAGGGTCTCAATCCTATTTGTAATTATTGAATAATAAAACAATTATAAATGTCAAATTTGTTTTTTATTAACGATACAAACCAAACGCAACAAGAACATTTGTAGTATTATCTATAATTGAAAA…
pTriEx_GALK1	TCCTGCATCTTTTAATCAAATCCCAAGATGTGTATAAACGCGCCGGTATGTACAGGAAGAGGTTTATACTAAACTGTTACATTGCAAACGTGGTTTCGTGTGCCAAGTGTGAAAACCGATGTTTAATCAAGGCTCTGACGCATTTCTACAACCACGACTCCAAGTGTGTGGGTGAAGTCATGCATCTTTTAATCAAATCCCAAGATGTGTATAAACCACCAAACTGCCAAAAAATGAAAACTGTCGACAAGCTCTGTCCGTTTGCTGGCAACTGCAAGGGTCTCAATCCTATTTGTAATTATTGAATAATAAAACAATTATAAATGTCAAATTTGTTTTTTATTAACGATACAAACCAAACGCAACAAGAACATTTGTAGTATTATCTATAATTGAAAA…
pTriEx_GALK2	TCCTGCATCTTTTAATCAAATCCCAAGATGTGTATAAACGCGCCGGTATGTACAGGAAGAGGTTTATACTAAACTGTTACATTGCAAACGTGGTTTCGTGTGCCAAGTGTGAAAACCGATGTTTAATCAAGGCTCTGACGCATTTCTACAACCACGACTCCAAGTGTGTGGGTGAAGTCATGCATCTTTTAATCAAATCCCAAGATGTGTATAAACCACCAAACTGCCAAAAAATGAAAACTGTCGACAAGCTCTGTCCGTTTGCTGGCAACTGCAAGGGTCTCAATCCTATTTGTAATTATTGAATAATAAAACAATTATAAATGTCAAATTTGTTTTTTATTAACGATACAAACCAAACGCAACAAGAACATTTGTAGTATTATCTATAATTGAAAA…
pTriEX6-His-GST-3C-MCS	TCCTGCATCTTTTAATCAAATCCCAAGATGTGTATAAACGCGCCGGTATGTACAGGAAGAGGTTTATACTAAACTGTTACATTGCAAACGTGGTTTCGTGTGCCAAGTGTGAAAACCGATGTTTAATCAAGGCTCTGACGCATTTCTACAACCACGACTCCAAGTGTGTGGGTGAAGTCATGCATCTTTTAATCAAATCCCAAGATGTGTATAAACCACCAAACTGCCAAAAAATGAAAACTGTCGACAAGCTCTGTCCGTTTGCTGGCAACTGCAAGGGTCTCAATCCTATTTGTAATTATTGAATAATAAAACAATTATAAATGTCAAATTTGTTTTTTATTAACGATACAAACCAAACGCAACAAGAACATTTGTAGTATTATCTATAATTGAAAA…
