# Supplementary material for: Cell-specific bioorthogonal tagging of glycoproteins
Source: Nat Commun. 2022 Oct 25;13:6237. doi: 10.1038/s41467-022-33854-0 (PMC9596482; doi:10.1038/s41467-022-33854-0)
Supplement: Supplementary file 9 — Source Data [file 41467_2022_33854_MOESM9_ESM.xlsx]

## Sheet: Figure 1b
GalNAlk GALK2	GalNAlk NahK	GalN6yne GALK2	GalN6yne NahK
78	99	0	86
76	95	7	83
GalNAc-1P, WT-AGX1	GalNAc-1P, mut-AGX1	GalN6yne-1P, WT-AGX1	GalN6yne-1P, mut-AGX1
87.1	66.3	0	1.4
93.9	51.3	0	0.8
97.8	51.9	0	0.2

## Sheet: Figure 1c
mock-transfected k562 fed with Ac4GalN6yne						WT-AGX1 transfected k562 fed with Ac4GalN6yne						NahK/WT-AGX1 transfected k562 fed with Ac4GalN6yne								mut-AGX1 transfected k562 fed with Ac4GalN6yne							Nahk/mut-AGX1 transfected k562 fed with Ac4GalN6yne
time (min)	nC					time (min)	nC					time (min)	nC							time (min)	nC						time (min)	nC
0	0.17459					0	0.10121					0	-0.02709							0	0.06913						0	0.16578
0.003333	-0.00014					0.003333	0.09858					0.003333	-0.02865							0.003333	0.06676						0.003333	0.16437
0.006667	-0.00155					0.006667	-0.00014					0.006667	-0.00151							0.006667	-0.00089						0.006667	0.16286
0.01	-0.00215					0.01	-0.00129					0.01	-0.00238							0.01	-0.00348						0.01	-0.00041
0.013333	-0.00373					0.013333	-0.00422					0.013333	-0.00408							0.013333	-0.0061						0.013333	-0.00205
0.016667	-0.00537					0.016667	-0.00714					0.016667	-0.0058							0.016667	-0.00875						0.016667	-0.00374
0.02	-0.00698					0.02	-0.01004					0.02	-0.00747							0.02	-0.01136						0.02	-0.00547
0.023333	-0.00853					0.023333	-0.01291					0.023333	-0.00907							0.023333	-0.01387						0.023333	-0.00724
0.026667	-0.00996					0.026667	-0.01567					0.026667	-0.01056							0.026667	-0.01621						0.026667	-0.00893
0.03	-0.0113					0.03	-0.01823					0.03	-0.01196							0.03	-0.01839						0.03	-0.01053
0.033333	-0.01257					0.033333	-0.02057					0.033333	-0.01326							0.033333	-0.02044						0.033333	-0.01204
0.036667	-0.01379					0.036667	-0.02277					0.036667	-0.01449							0.036667	-0.02239						0.036667	-0.01348
0.04	-0.015					0.04	-0.02488					0.04	-0.01569							0.04	-0.02427						0.04	-0.01487
0.043333	-0.01624					0.043333	-0.02695					0.043333	-0.01694							0.043333	-0.02611						0.043333	-0.01625
0.046667	-0.01755					0.046667	-0.02899					0.046667	-0.01825							0.046667	-0.02793						0.046667	-0.01765
0.05	-0.01894					0.05	-0.03103					0.05	-0.01958							0.05	-0.02975						0.05	-0.01905
0.053333	-0.02041					0.053333	-0.03304					0.053333	-0.02092							0.053333	-0.03154						0.053333	-0.02048
0.056667	-0.02197					0.056667	-0.03505					0.056667	-0.02232							0.056667	-0.03331						0.056667	-0.02197
0.06	-0.0236					0.06	-0.03706					0.06	-0.02379							0.06	-0.03511						0.06	-0.02349
0.063333	-0.0253					0.063333	-0.03908					0.063333	-0.0253							0.063333	-0.03694						0.063333	-0.02509
0.066667	-0.02706					0.066667	-0.04114					0.066667	-0.02687							0.066667	-0.0388						0.066667	-0.02673
0.07	-0.0289					0.07	-0.04326					0.07	-0.02853							0.07	-0.0407						0.07	-0.02844
0.073333	-0.03083					0.073333	-0.04539					0.073333	-0.03025							0.073333	-0.04265						0.073333	-0.03023
0.076667	-0.03288					0.076667	-0.04762					0.076667	-0.03208							0.076667	-0.04464						0.076667	-0.03209
0.08	-0.03503					0.08	-0.04993					0.08	-0.03397							0.08	-0.04666						0.08	-0.03401
0.083333	-0.03727					0.083333	-0.05229					0.083333	-0.0359							0.083333	-0.04868						0.083333	-0.03602
0.086667	-0.0396					0.086667	-0.05464					0.086667	-0.03787							0.086667	-0.05072						0.086667	-0.03813
0.09	-0.04199					0.09	-0.05701					0.09	-0.03991							0.09	-0.05276						0.09	-0.04032
0.093333	-0.04447					0.093333	-0.0594					0.093333	-0.04202							0.093333	-0.05479						0.093333	-0.04251
0.096667	-0.04701					0.096667	-0.06178					0.096667	-0.04416							0.096667	-0.05682						0.096667	-0.04471
0.1	-0.04965					0.1	-0.06418					0.1	-0.04635							0.1	-0.05886						0.1	-0.04697
0.103333	-0.05236					0.103333	-0.06658					0.103333	-0.0486							0.103333	-0.06091						0.103333	-0.04929
0.106667	-0.05516					0.106667	-0.069					0.106667	-0.0509							0.106667	-0.06298						0.106667	-0.05166
0.11	-0.05807					0.11	-0.07145					0.11	-0.05324							0.11	-0.06505						0.11	-0.05409
0.113333	-0.06105					0.113333	-0.07391					0.113333	-0.05562							0.113333	-0.06711						0.113333	-0.05656
0.116667	-0.06411					0.116667	-0.07639					0.116667	-0.05804							0.116667	-0.06915						0.116667	-0.05906
0.12	-0.06725					0.12	-0.07883					0.12	-0.0605							0.12	-0.07118						0.12	-0.06157
0.123333	-0.07047					0.123333	-0.08126					0.123333	-0.06297							0.123333	-0.07318						0.123333	-0.06411
0.126667	-0.07378					0.126667	-0.08367					0.126667	-0.06546							0.126667	-0.07517						0.126667	-0.06666
0.13	-0.07713					0.13	-0.08608					0.13	-0.06798							0.13	-0.07714						0.13	-0.06921
0.133333	-0.08054					0.133333	-0.08849					0.133333	-0.07052							0.133333	-0.07909						0.133333	-0.07174
0.136667	-0.08399					0.136667	-0.09086					0.136667	-0.07307							0.136667	-0.08099						0.136667	-0.07428
0.14	-0.08749					0.14	-0.09321					0.14	-0.07559							0.14	-0.08287						0.14	-0.07681
0.143333	-0.09105					0.143333	-0.09551					0.143333	-0.07813							0.143333	-0.0847						0.143333	-0.07932
0.146667	-0.09466					0.146667	-0.09778					0.146667	-0.08066							0.146667	-0.08651						0.146667	-0.08179
0.15	-0.09827					0.15	-0.10003					0.15	-0.08319							0.15	-0.08829						0.15	-0.08422
0.153333	-0.1019					0.153333	-0.10226					0.153333	-0.08568							0.153333	-0.09002						0.153333	-0.08661
0.156667	-0.10555					0.156667	-0.10443					0.156667	-0.08814							0.156667	-0.09174						0.156667	-0.08898
0.16	-0.1092					0.16	-0.10655					0.16	-0.09061							0.16	-0.09346						0.16	-0.09133
0.163333	-0.11286					0.163333	-0.10869					0.163333	-0.09311							0.163333	-0.09536						0.163333	-0.09366
0.166667	-0.11656					0.166667	-0.11105					0.166667	-0.09583							0.166667	-0.09742						0.166667	-0.09603
0.17	-0.12052					0.17	-0.11364					0.17	-0.09875							0.17	-0.09945						0.17	-0.09863
0.173333	-0.12481					0.173333	-0.11623					0.173333	-0.10166							0.173333	-0.10106						0.173333	-0.10143
0.176667	-0.12931					0.176667	-0.11832					0.176667	-0.104							0.176667	-0.1025						0.176667	-0.10396
0.18	-0.13307					0.18	-0.12019					0.18	-0.10619							0.18	-0.10392						0.18	-0.10604
0.183333	-0.13662					0.183333	-0.12204					0.183333	-0.10833							0.183333	-0.10532						0.183333	-0.108
0.186667	-0.14016					0.186667	-0.12383					0.186667	-0.11044							0.186667	-0.10668						0.186667	-0.10996
0.19	-0.1437					0.19	-0.12562					0.19	-0.11247							0.19	-0.108						0.19	-0.11186
0.193333	-0.14714					0.193333	-0.12738					0.193333	-0.11441							0.193333	-0.10927						0.193333	-0.11368
0.196667	-0.15051					0.196667	-0.12913					0.196667	-0.11628							0.196667	-0.11054						0.196667	-0.11546
0.2	-0.15382					0.2	-0.13081					0.2	-0.11817							0.2	-0.11183						0.2	-0.11719
0.203333	-0.1571					0.203333	-0.1325					0.203333	-0.12007							0.203333	-0.11313						0.203333	-0.11891
0.206667	-0.16039					0.206667	-0.13419					0.206667	-0.12195							0.206667	-0.11447						0.206667	-0.12064
0.21	-0.16366					0.21	-0.13593					0.21	-0.1238							0.21	-0.11586						0.21	-0.12241
0.213333	-0.16696					0.213333	-0.13775					0.213333	-0.12567							0.213333	-0.1173						0.213333	-0.12424
0.216667	-0.1703					0.216667	-0.13959					0.216667	-0.12756							0.216667	-0.11879						0.216667	-0.12607
0.22	-0.17368					0.22	-0.14148					0.22	-0.12946							0.22	-0.12031						0.22	-0.12793
0.223333	-0.17705					0.223333	-0.14339					0.223333	-0.13132							0.223333	-0.12187						0.223333	-0.12978
0.226667	-0.18038					0.226667	-0.14525					0.226667	-0.13312							0.226667	-0.1234						0.226667	-0.13164
0.23	-0.18362					0.23	-0.14708					0.23	-0.13485							0.23	-0.12489						0.23	-0.13349
0.233333	-0.18672					0.233333	-0.14881					0.233333	-0.13649							0.233333	-0.12632						0.233333	-0.13531
0.236667	-0.18964					0.236667	-0.15044					0.236667	-0.13805							0.236667	-0.12765						0.236667	-0.13704
0.24	-0.19235					0.24	-0.15192					0.24	-0.13947							0.24	-0.12888						0.24	-0.13866
0.243333	-0.19486					0.243333	-0.15324					0.243333	-0.14073							0.243333	-0.13004						0.243333	-0.14017
0.246667	-0.19718					0.246667	-0.1544					0.246667	-0.14188							0.246667	-0.13112						0.246667	-0.14157
0.25	-0.19939					0.25	-0.15544					0.25	-0.14295							0.25	-0.13214						0.25	-0.14289
0.253333	-0.20156					0.253333	-0.15648					0.253333	-0.14401							0.253333	-0.13314						0.253333	-0.14415
0.256667	-0.20381					0.256667	-0.15762					0.256667	-0.14508							0.256667	-0.13417						0.256667	-0.14537
0.26	-0.20623					0.26	-0.15889					0.26	-0.14619							0.26	-0.13526						0.26	-0.14663
0.263333	-0.20895					0.263333	-0.1603					0.263333	-0.14738							0.263333	-0.13641						0.263333	-0.14796
0.266667	-0.21196					0.266667	-0.16195					0.266667	-0.1487							0.266667	-0.1377						0.266667	-0.14939
0.27	-0.21537					0.27	-0.16395					0.27	-0.15018							0.27	-0.13911						0.27	-0.15095
0.273333	-0.21919					0.273333	-0.16619					0.273333	-0.15183							0.273333	-0.14065						0.273333	-0.15267
0.276667	-0.22336					0.276667	-0.16862					0.276667	-0.15358							0.276667	-0.14224						0.276667	-0.15452
0.28	-0.2278					0.28	-0.17117					0.28	-0.15535							0.28	-0.14385						0.28	-0.15647
0.283333	-0.23236					0.283333	-0.17381					0.283333	-0.15706							0.283333	-0.1454						0.283333	-0.15845
0.286667	-0.23691					0.286667	-0.1764					0.286667	-0.15864							0.286667	-0.1468						0.286667	-0.16036
0.29	-0.24126					0.29	-0.17883					0.29	-0.15999							0.29	-0.14795						0.29	-0.16213
0.293333	-0.24522					0.293333	-0.18094					0.293333	-0.16102							0.293333	-0.14878						0.293333	-0.16367
0.296667	-0.24867					0.296667	-0.1826					0.296667	-0.16168							0.296667	-0.14924						0.296667	-0.16488
0.3	-0.25149					0.3	-0.18374					0.3	-0.16196							0.3	-0.14931						0.3	-0.16572
0.303333	-0.25356					0.303333	-0.18434					0.303333	-0.16186							0.303333	-0.149						0.303333	-0.16615
0.306667	-0.2549					0.306667	-0.18436					0.306667	-0.16138							0.306667	-0.14837						0.306667	-0.16618
0.31	-0.2555					0.31	-0.18384					0.31	-0.16056							0.31	-0.14747						0.31	-0.16582
0.313333	-0.25541					0.313333	-0.18285					0.313333	-0.15948							0.313333	-0.14634						0.313333	-0.16512
0.316667	-0.25471					0.316667	-0.18147					0.316667	-0.15823							0.316667	-0.14509						0.316667	-0.16414
0.32	-0.2535					0.32	-0.17977					0.32	-0.15689							0.32	-0.14376						0.32	-0.16297
0.323333	-0.2519					0.323333	-0.17783					0.323333	-0.15552							0.323333	-0.14244						0.323333	-0.16171
0.326667	-0.25					0.326667	-0.17574					0.326667	-0.15421							0.326667	-0.14117						0.326667	-0.16042
0.33	-0.24796					0.33	-0.17362					0.33	-0.15299							0.33	-0.14						0.33	-0.15917
0.333333	-0.24583					0.333333	-0.1715					0.333333	-0.15186							0.333333	-0.13894						0.333333	-0.15799
0.336667	-0.24372					0.336667	-0.16943					0.336667	-0.1509							0.336667	-0.13798						0.336667	-0.15694
0.34	-0.2417					0.34	-0.16745					0.34	-0.15008							0.34	-0.13715						0.34	-0.15603
0.343333	-0.23986					0.343333	-0.16558					0.343333	-0.1494							0.343333	-0.13646						0.343333	-0.15522
0.346667	-0.23824					0.346667	-0.16391					0.346667	-0.14888							0.346667	-0.13595						0.346667	-0.15454
0.35	-0.23685					0.35	-0.16248					0.35	-0.14851							0.35	-0.13567						0.35	-0.15403
0.353333	-0.23577					0.353333	-0.16134					0.353333	-0.14835							0.353333	-0.13562						0.353333	-0.15369
0.356667	-0.23505					0.356667	-0.16045					0.356667	-0.14842							0.356667	-0.13583						0.356667	-0.15355
0.36	-0.23469					0.36	-0.15983					0.36	-0.14878							0.36	-0.13626						0.36	-0.15369
0.363333	-0.23464					0.363333	-0.15944					0.363333	-0.14932							0.363333	-0.13686						0.363333	-0.1541
0.366667	-0.23487					0.366667	-0.15927					0.366667	-0.15003							0.366667	-0.1376						0.366667	-0.1547
0.37	-0.23537					0.37	-0.15928					0.37	-0.15085							0.37	-0.13842						0.37	-0.15543
0.373333	-0.23607					0.373333	-0.15942					0.373333	-0.15178							0.373333	-0.1393						0.373333	-0.15626
0.376667	-0.23691					0.376667	-0.15965					0.376667	-0.15278							0.376667	-0.14021						0.376667	-0.15721
0.38	-0.23782					0.38	-0.16					0.38	-0.15382							0.38	-0.14111						0.38	-0.15823
0.383333	-0.23884					0.383333	-0.16044					0.383333	-0.15487							0.383333	-0.14203						0.383333	-0.15927
0.386667	-0.23992					0.386667	-0.16098					0.386667	-0.1559							0.386667	-0.14294						0.386667	-0.16031
0.39	-0.24111					0.39	-0.16158					0.39	-0.15693							0.39	-0.14382						0.39	-0.16135
0.393333	-0.2424					0.393333	-0.16228					0.393333	-0.15793							0.393333	-0.14464						0.393333	-0.16235
0.396667	-0.24373					0.396667	-0.16306					0.396667	-0.1589							0.396667	-0.1454						0.396667	-0.16333
0.4	-0.24509					0.4	-0.16384					0.4	-0.15984							0.4	-0.14611						0.4	-0.16424
0.403333	-0.24646					0.403333	-0.16461					0.403333	-0.1607							0.403333	-0.14677						0.403333	-0.16511
0.406667	-0.24782					0.406667	-0.16536					0.406667	-0.16145							0.406667	-0.14733						0.406667	-0.1659
0.41	-0.24915					0.41	-0.16608					0.41	-0.16214							0.41	-0.14785						0.41	-0.16661
0.413333	-0.25042					0.413333	-0.16677					0.413333	-0.16278							0.413333	-0.1483						0.413333	-0.16727
0.416667	-0.25162					0.416667	-0.16742					0.416667	-0.16339							0.416667	-0.14874						0.416667	-0.16789
0.42	-0.25277					0.42	-0.16804					0.42	-0.16398							0.42	-0.14915						0.42	-0.16849
0.423333	-0.25387					0.423333	-0.16863					0.423333	-0.16455							0.423333	-0.14956						0.423333	-0.16906
0.426667	-0.25491					0.426667	-0.16918					0.426667	-0.16511							0.426667	-0.14995						0.426667	-0.16961
0.43	-0.25588					0.43	-0.16971					0.43	-0.16562							0.43	-0.15032						0.43	-0.17015
0.433333	-0.25676					0.433333	-0.17024					0.433333	-0.16608							0.433333	-0.15069						0.433333	-0.17069
0.436667	-0.25757					0.436667	-0.17078					0.436667	-0.16652							0.436667	-0.15107						0.436667	-0.17122
0.44	-0.25834					0.44	-0.17132					0.44	-0.16695							0.44	-0.15143						0.44	-0.17176
0.443333	-0.25908					0.443333	-0.17184					0.443333	-0.1674							0.443333	-0.1518						0.443333	-0.17232
0.446667	-0.25977					0.446667	-0.17239					0.446667	-0.16783							0.446667	-0.15218						0.446667	-0.17288
0.45	-0.2605					0.45	-0.17294					0.45	-0.16819							0.45	-0.15256						0.45	-0.17345
0.453333	-0.26121					0.453333	-0.17348					0.453333	-0.1686							0.453333	-0.15296						0.453333	-0.17403
0.456667	-0.26189					0.456667	-0.17403					0.456667	-0.16903							0.456667	-0.15333						0.456667	-0.17462
0.46	-0.26252					0.46	-0.17459					0.46	-0.16945							0.46	-0.15371						0.46	-0.17519
0.463333	-0.26315					0.463333	-0.17517					0.463333	-0.16985							0.463333	-0.15407						0.463333	-0.17577
0.466667	-0.26374					0.466667	-0.17575					0.466667	-0.17028							0.466667	-0.15444						0.466667	-0.17634
0.47	-0.26437					0.47	-0.17635					0.47	-0.17071							0.47	-0.15482						0.47	-0.17689
0.473333	-0.265					0.473333	-0.17694					0.473333	-0.17112							0.473333	-0.1552						0.473333	-0.17745
0.476667	-0.26562					0.476667	-0.1775					0.476667	-0.17153							0.476667	-0.1556						0.476667	-0.178
0.48	-0.26622					0.48	-0.17807					0.48	-0.17191							0.48	-0.15599						0.48	-0.17855
0.483333	-0.26682					0.483333	-0.17869					0.483333	-0.17229							0.483333	-0.15639						0.483333	-0.17912
0.486667	-0.26738					0.486667	-0.1793					0.486667	-0.17269							0.486667	-0.15679						0.486667	-0.17966
0.49	-0.26792					0.49	-0.17987					0.49	-0.17305							0.49	-0.15722						0.49	-0.1802
0.493333	-0.26846					0.493333	-0.18044					0.493333	-0.17346							0.493333	-0.15766						0.493333	-0.18074
0.496667	-0.26899					0.496667	-0.18102					0.496667	-0.17387							0.496667	-0.1581						0.496667	-0.18125
0.5	-0.26953					0.5	-0.18158					0.5	-0.17433							0.5	-0.15854						0.5	-0.18175
0.503333	-0.27001					0.503333	-0.18215					0.503333	-0.17473							0.503333	-0.15899						0.503333	-0.18229
0.506667	-0.27045					0.506667	-0.18273					0.506667	-0.17518							0.506667	-0.15946						0.506667	-0.18285
0.51	-0.27088					0.51	-0.18329					0.51	-0.17561							0.51	-0.15995						0.51	-0.18341
0.513333	-0.27131					0.513333	-0.18383					0.513333	-0.17607							0.513333	-0.16043						0.513333	-0.18396
0.516667	-0.27173					0.516667	-0.18436					0.516667	-0.17656							0.516667	-0.16091						0.516667	-0.18449
0.52	-0.27214					0.52	-0.1849					0.52	-0.17706							0.52	-0.16139						0.52	-0.18504
0.523333	-0.27252					0.523333	-0.18547					0.523333	-0.17755							0.523333	-0.1619						0.523333	-0.18559
0.526667	-0.27287					0.526667	-0.18603					0.526667	-0.17807							0.526667	-0.16243						0.526667	-0.18614
0.53	-0.27326					0.53	-0.18658					0.53	-0.1786							0.53	-0.16297						0.53	-0.1867
0.533333	-0.27364					0.533333	-0.18712					0.533333	-0.17913							0.533333	-0.16351						0.533333	-0.18728
0.536667	-0.27402					0.536667	-0.1877					0.536667	-0.17967							0.536667	-0.16403						0.536667	-0.18786
0.54	-0.27442					0.54	-0.18825					0.54	-0.18023							0.54	-0.16456						0.54	-0.18848
0.543333	-0.27481					0.543333	-0.18884					0.543333	-0.18079							0.543333	-0.16508						0.543333	-0.1891
0.546667	-0.27522					0.546667	-0.18946					0.546667	-0.18135							0.546667	-0.16559						0.546667	-0.18974
0.55	-0.27565					0.55	-0.19006					0.55	-0.18193							0.55	-0.16611						0.55	-0.1904
0.553333	-0.27609					0.553333	-0.19064					0.553333	-0.18253							0.553333	-0.16665						0.553333	-0.19107
0.556667	-0.27652					0.556667	-0.19127					0.556667	-0.18316							0.556667	-0.1672						0.556667	-0.19176
0.56	-0.277					0.56	-0.19194					0.56	-0.1838							0.56	-0.16774						0.56	-0.19244
0.563333	-0.2775					0.563333	-0.1926					0.563333	-0.18447							0.563333	-0.16829						0.563333	-0.19314
0.566667	-0.27801					0.566667	-0.19324					0.566667	-0.18512							0.566667	-0.16885						0.566667	-0.19384
0.57	-0.27851					0.57	-0.1939					0.57	-0.18577							0.57	-0.16941						0.57	-0.19456
0.573333	-0.279					0.573333	-0.19464					0.573333	-0.18644							0.573333	-0.16997						0.573333	-0.1953
0.576667	-0.27951					0.576667	-0.19537					0.576667	-0.18714							0.576667	-0.17053						0.576667	-0.19605
0.58	-0.28001					0.58	-0.19609					0.58	-0.18788							0.58	-0.17111						0.58	-0.1968
0.583333	-0.28051					0.583333	-0.19681					0.583333	-0.18861							0.583333	-0.17171						0.583333	-0.19758
0.586667	-0.28105					0.586667	-0.19754					0.586667	-0.18932							0.586667	-0.17232						0.586667	-0.19835
0.59	-0.2816					0.59	-0.1983					0.59	-0.19007							0.59	-0.17296						0.59	-0.19914
0.593333	-0.28214					0.593333	-0.19907					0.593333	-0.19084							0.593333	-0.17362						0.593333	-0.19996
0.596667	-0.28275					0.596667	-0.19986					0.596667	-0.19164							0.596667	-0.1743						0.596667	-0.20079
0.6	-0.28338					0.6	-0.20066					0.6	-0.19247							0.6	-0.17501						0.6	-0.20165
0.603333	-0.28399					0.603333	-0.20149					0.603333	-0.19331							0.603333	-0.17574						0.603333	-0.20252
0.606667	-0.28464					0.606667	-0.20236					0.606667	-0.19418							0.606667	-0.17649						0.606667	-0.20343
0.61	-0.28535					0.61	-0.20322					0.61	-0.19505							0.61	-0.17728						0.61	-0.20434
0.613333	-0.28606					0.613333	-0.2041					0.613333	-0.19594							0.613333	-0.17811						0.613333	-0.20529
0.616667	-0.2868					0.616667	-0.205					0.616667	-0.19685							0.616667	-0.17898						0.616667	-0.20624
0.62	-0.28759					0.62	-0.20593					0.62	-0.19776							0.62	-0.17987						0.62	-0.20721
0.623333	-0.28844					0.623333	-0.20689					0.623333	-0.19868							0.623333	-0.18079						0.623333	-0.20821
0.626667	-0.28935					0.626667	-0.20785					0.626667	-0.19963							0.626667	-0.18172						0.626667	-0.20925
0.63	-0.2903					0.63	-0.20885					0.63	-0.20061							0.63	-0.18268						0.63	-0.21032
0.633333	-0.29135					0.633333	-0.20988					0.633333	-0.20161							0.633333	-0.18366						0.633333	-0.21139
0.636667	-0.2924					0.636667	-0.21092					0.636667	-0.2026							0.636667	-0.18465						0.636667	-0.21245
0.64	-0.29347					0.64	-0.21198					0.64	-0.2036							0.64	-0.18566						0.64	-0.21353
0.643333	-0.29459					0.643333	-0.21308					0.643333	-0.2046							0.643333	-0.18666						0.643333	-0.21463
0.646667	-0.29577					0.646667	-0.21416					0.646667	-0.20559							0.646667	-0.18767						0.646667	-0.21575
0.65	-0.29702					0.65	-0.21521					0.65	-0.20655							0.65	-0.18868						0.65	-0.21686
0.653333	-0.29831					0.653333	-0.21627					0.653333	-0.20754							0.653333	-0.18972						0.653333	-0.21801
0.656667	-0.29961					0.656667	-0.21736					0.656667	-0.20852							0.656667	-0.19076						0.656667	-0.21915
0.66	-0.30091					0.66	-0.21848					0.66	-0.20951							0.66	-0.19178						0.66	-0.22031
0.663333	-0.30225					0.663333	-0.2196					0.663333	-0.21051							0.663333	-0.19279						0.663333	-0.22147
0.666667	-0.30365					0.666667	-0.22073					0.666667	-0.2115							0.666667	-0.19378						0.666667	-0.22259
0.67	-0.30505					0.67	-0.22182					0.67	-0.2125							0.67	-0.19477						0.67	-0.2237
0.673333	-0.30645					0.673333	-0.22294					0.673333	-0.21351							0.673333	-0.19575						0.673333	-0.22479
0.676667	-0.30788					0.676667	-0.22406					0.676667	-0.21449							0.676667	-0.19675						0.676667	-0.22592
0.68	-0.30932					0.68	-0.22517					0.68	-0.2155							0.68	-0.19776						0.68	-0.22708
0.683333	-0.31076					0.683333	-0.22626					0.683333	-0.2165							0.683333	-0.19873						0.683333	-0.22821
0.686667	-0.3122					0.686667	-0.22734					0.686667	-0.21748							0.686667	-0.19967						0.686667	-0.22929
0.69	-0.31364					0.69	-0.22841					0.69	-0.21847							0.69	-0.20062						0.69	-0.23036
0.693333	-0.31513					0.693333	-0.2295					0.693333	-0.21943							0.693333	-0.20157						0.693333	-0.23146
0.696667	-0.31658					0.696667	-0.23057					0.696667	-0.22039							0.696667	-0.20252						0.696667	-0.23258
0.7	-0.31802					0.7	-0.23165					0.7	-0.22136							0.7	-0.20346						0.7	-0.23367
0.703333	-0.31947					0.703333	-0.23274					0.703333	-0.22232							0.703333	-0.20439						0.703333	-0.23476
0.706667	-0.32091					0.706667	-0.23382					0.706667	-0.22331							0.706667	-0.20531						0.706667	-0.23585
0.71	-0.32237					0.71	-0.23487					0.71	-0.22428							0.71	-0.20624						0.71	-0.23691
0.713333	-0.32382					0.713333	-0.2359					0.713333	-0.22525							0.713333	-0.20714						0.713333	-0.23796
0.716667	-0.32528					0.716667	-0.23692					0.716667	-0.22622							0.716667	-0.20803						0.716667	-0.23905
0.72	-0.32672					0.72	-0.23797					0.72	-0.2272							0.72	-0.20892						0.72	-0.2401
0.723333	-0.32818					0.723333	-0.23899					0.723333	-0.22819							0.723333	-0.20981						0.723333	-0.24114
0.726667	-0.32962					0.726667	-0.23999					0.726667	-0.22914							0.726667	-0.21067						0.726667	-0.24217
0.73	-0.331					0.73	-0.24098					0.73	-0.23009							0.73	-0.21151						0.73	-0.24319
0.733333	-0.33238					0.733333	-0.24197					0.733333	-0.23104							0.733333	-0.21235						0.733333	-0.24419
0.736667	-0.33376					0.736667	-0.24293					0.736667	-0.23197							0.736667	-0.21318						0.736667	-0.24517
0.74	-0.33515					0.74	-0.24387					0.74	-0.23286							0.74	-0.21398						0.74	-0.24613
0.743333	-0.33652					0.743333	-0.24479					0.743333	-0.23374							0.743333	-0.21479						0.743333	-0.24708
0.746667	-0.33785					0.746667	-0.24571					0.746667	-0.23459							0.746667	-0.21555						0.746667	-0.248
0.75	-0.33919					0.75	-0.24658					0.75	-0.23543							0.75	-0.2163						0.75	-0.24891
0.753333	-0.34051					0.753333	-0.24746					0.753333	-0.23627							0.753333	-0.21704						0.753333	-0.2498
0.756667	-0.3418					0.756667	-0.2483					0.756667	-0.23709							0.756667	-0.21776						0.756667	-0.25066
0.76	-0.34307					0.76	-0.24912					0.76	-0.2379							0.76	-0.21847						0.76	-0.25151
0.763333	-0.34434					0.763333	-0.24988					0.763333	-0.23871							0.763333	-0.21913						0.763333	-0.25234
0.766667	-0.34559					0.766667	-0.25062					0.766667	-0.23949							0.766667	-0.21977						0.766667	-0.25315
0.77	-0.34679					0.77	-0.25137					0.77	-0.24026							0.77	-0.22039						0.77	-0.25396
0.773333	-0.34798					0.773333	-0.25212					0.773333	-0.24104							0.773333	-0.22101						0.773333	-0.25473
0.776667	-0.34911					0.776667	-0.25281					0.776667	-0.2418							0.776667	-0.22163						0.776667	-0.25549
0.78	-0.35023					0.78	-0.25347					0.78	-0.24253							0.78	-0.22223						0.78	-0.25623
0.783333	-0.35129					0.783333	-0.25411					0.783333	-0.24323							0.783333	-0.22282						0.783333	-0.25698
0.786667	-0.35236					0.786667	-0.25475					0.786667	-0.24394							0.786667	-0.2234						0.786667	-0.25772
0.79	-0.35339					0.79	-0.25537					0.79	-0.24466							0.79	-0.224						0.79	-0.25844
0.793333	-0.35442					0.793333	-0.25601					0.793333	-0.24539							0.793333	-0.22462						0.793333	-0.25915
0.796667	-0.35542					0.796667	-0.25664					0.796667	-0.24613							0.796667	-0.22528						0.796667	-0.25989
0.8	-0.3564					0.8	-0.25726					0.8	-0.2469							0.8	-0.22597						0.8	-0.26065
0.803333	-0.35741					0.803333	-0.25792					0.803333	-0.24769							0.803333	-0.22669						0.803333	-0.26144
0.806667	-0.35843					0.806667	-0.25864					0.806667	-0.24852							0.806667	-0.22747						0.806667	-0.26225
0.81	-0.35947					0.81	-0.25938					0.81	-0.24934							0.81	-0.22829						0.81	-0.26311
0.813333	-0.36052					0.813333	-0.26015					0.813333	-0.25023							0.813333	-0.22918						0.813333	-0.26401
0.816667	-0.3616					0.816667	-0.261					0.816667	-0.25118							0.816667	-0.23013						0.816667	-0.265
0.82	-0.36271					0.82	-0.26193					0.82	-0.25218							0.82	-0.23115						0.82	-0.26603
0.823333	-0.36387					0.823333	-0.26291					0.823333	-0.25321							0.823333	-0.23223						0.823333	-0.26713
0.826667	-0.3651					0.826667	-0.26395					0.826667	-0.2543							0.826667	-0.23338						0.826667	-0.26831
0.83	-0.36638					0.83	-0.26505					0.83	-0.25546							0.83	-0.23459						0.83	-0.26953
0.833333	-0.36774					0.833333	-0.26623					0.833333	-0.25671							0.833333	-0.23588						0.833333	-0.27083
0.836667	-0.36916					0.836667	-0.26746					0.836667	-0.25801							0.836667	-0.23721						0.836667	-0.2722
0.84	-0.37066					0.84	-0.26876					0.84	-0.25937							0.84	-0.23859						0.84	-0.27363
0.843333	-0.37224					0.843333	-0.2701					0.843333	-0.26079							0.843333	-0.24002						0.843333	-0.27509
0.846667	-0.37388					0.846667	-0.27151					0.846667	-0.26225							0.846667	-0.2415						0.846667	-0.27655
0.85	-0.37557					0.85	-0.27297					0.85	-0.26376							0.85	-0.24302						0.85	-0.27804
0.853333	-0.37732					0.853333	-0.27448					0.853333	-0.26529							0.853333	-0.24457						0.853333	-0.27957
0.856667	-0.37912					0.856667	-0.276					0.856667	-0.26687							0.856667	-0.24613						0.856667	-0.28115
0.86	-0.38093					0.86	-0.27754					0.86	-0.26848							0.86	-0.24769						0.86	-0.28274
0.863333	-0.38279					0.863333	-0.2791					0.863333	-0.27008							0.863333	-0.24927						0.863333	-0.28432
0.866667	-0.38468					0.866667	-0.28069					0.866667	-0.27165							0.866667	-0.25085						0.866667	-0.2859
0.87	-0.38663					0.87	-0.28226					0.87	-0.27323							0.87	-0.25243						0.87	-0.28751
0.873333	-0.3886					0.873333	-0.28382					0.873333	-0.27483							0.873333	-0.254						0.873333	-0.28911
0.876667	-0.39057					0.876667	-0.28536					0.876667	-0.27643							0.876667	-0.25555						0.876667	-0.2907
0.88	-0.39256					0.88	-0.28689					0.88	-0.27799							0.88	-0.25705						0.88	-0.29226
0.883333	-0.39451					0.883333	-0.28842					0.883333	-0.27951							0.883333	-0.25852						0.883333	-0.2938
0.886667	-0.39643					0.886667	-0.28993					0.886667	-0.28102							0.886667	-0.25994						0.886667	-0.29532
0.89	-0.39832					0.89	-0.2914					0.89	-0.28253							0.89	-0.26133						0.89	-0.29679
0.893333	-0.40019					0.893333	-0.29285					0.893333	-0.284							0.893333	-0.26265						0.893333	-0.29821
0.896667	-0.40207					0.896667	-0.29427					0.896667	-0.28541							0.896667	-0.26394						0.896667	-0.29959
0.9	-0.40392					0.9	-0.29567					0.9	-0.2868							0.9	-0.26521						0.9	-0.30097
0.903333	-0.40573					0.903333	-0.297					0.903333	-0.28816							0.903333	-0.26645						0.903333	-0.3023
0.906667	-0.40753					0.906667	-0.29829					0.906667	-0.28947							0.906667	-0.26764						0.906667	-0.3036
0.91	-0.4093					0.91	-0.29957					0.91	-0.29073							0.91	-0.26881						0.91	-0.30485
0.913333	-0.41103					0.913333	-0.30084					0.913333	-0.29196							0.913333	-0.26994						0.913333	-0.30604
0.916667	-0.41273					0.916667	-0.30208					0.916667	-0.2932							0.916667	-0.27103						0.916667	-0.30715
0.92	-0.41439					0.92	-0.30328					0.92	-0.2944							0.92	-0.27208						0.92	-0.30826
0.923333	-0.41603					0.923333	-0.30445					0.923333	-0.29557							0.923333	-0.2731						0.923333	-0.30937
0.926667	-0.41762					0.926667	-0.30561					0.926667	-0.29669							0.926667	-0.27414						0.926667	-0.31049
0.93	-0.41913					0.93	-0.30674					0.93	-0.29782							0.93	-0.2752						0.93	-0.31158
0.933333	-0.42064					0.933333	-0.30786					0.933333	-0.29893							0.933333	-0.27623						0.933333	-0.31263
0.936667	-0.42211					0.936667	-0.30896					0.936667	-0.30004							0.936667	-0.27724						0.936667	-0.31366
0.94	-0.42358					0.94	-0.31005					0.94	-0.30114							0.94	-0.27822						0.94	-0.31469
0.943333	-0.42497					0.943333	-0.31113					0.943333	-0.30223							0.943333	-0.27921						0.943333	-0.31575
0.946667	-0.4263					0.946667	-0.31223					0.946667	-0.30329							0.946667	-0.2802						0.946667	-0.31679
0.95	-0.42761					0.95	-0.31332					0.95	-0.30436							0.95	-0.28117						0.95	-0.31781
0.953333	-0.42889					0.953333	-0.31438					0.953333	-0.30544							0.953333	-0.28214						0.953333	-0.31885
0.956667	-0.43014					0.956667	-0.3154					0.956667	-0.30651							0.956667	-0.2831						0.956667	-0.31991
0.96	-0.43134					0.96	-0.3164					0.96	-0.30759							0.96	-0.28407						0.96	-0.32096
0.963333	-0.43252					0.963333	-0.31743					0.963333	-0.30866							0.963333	-0.28505						0.963333	-0.32199
0.966667	-0.4337					0.966667	-0.31844					0.966667	-0.30973							0.966667	-0.28603						0.966667	-0.32304
0.97	-0.43486					0.97	-0.31943					0.97	-0.31081							0.97	-0.287						0.97	-0.32411
0.973333	-0.436					0.973333	-0.32039					0.973333	-0.31187							0.973333	-0.28795						0.973333	-0.32518
0.976667	-0.4371					0.976667	-0.32135					0.976667	-0.31297							0.976667	-0.28891						0.976667	-0.32624
0.98	-0.43823					0.98	-0.32231					0.98	-0.31404							0.98	-0.28987						0.98	-0.32735
0.983333	-0.43937					0.983333	-0.32328					0.983333	-0.31511							0.983333	-0.29083						0.983333	-0.32845
0.986667	-0.4405					0.986667	-0.32419					0.986667	-0.31622							0.986667	-0.29179						0.986667	-0.32952
0.99	-0.44159					0.99	-0.32509					0.99	-0.31733							0.99	-0.29273						0.99	-0.33058
0.993333	-0.44269					0.993333	-0.32596					0.993333	-0.31839							0.993333	-0.29367						0.993333	-0.33166
0.996667	-0.44377					0.996667	-0.32685					0.996667	-0.31941							0.996667	-0.2946						0.996667	-0.33272
1	-0.44487					1	-0.32776					1	-0.32043							1	-0.29552						1	-0.33376
1.00333	-0.44594					1.00333	-0.32865					1.00333	-0.32144							1.00333	-0.29644						1.00333	-0.33483
1.00667	-0.44699					1.00667	-0.32951					1.00667	-0.32245							1.00667	-0.29735						1.00667	-0.33587
1.01	-0.44805					1.01	-0.33041					1.01	-0.32342							1.01	-0.29826						1.01	-0.33691
1.01333	-0.44911					1.01333	-0.3313					1.01333	-0.32438							1.01333	-0.29914						1.01333	-0.33792
1.01667	-0.45018					1.01667	-0.33215					1.01667	-0.32531							1.01667	-0.3						1.01667	-0.33888
1.02	-0.45124					1.02	-0.33297					1.02	-0.32619							1.02	-0.30086						1.02	-0.33979
1.02333	-0.45228					1.02333	-0.33382					1.02333	-0.32707							1.02333	-0.30169						1.02333	-0.3407
1.02667	-0.45333					1.02667	-0.33466					1.02667	-0.32798							1.02667	-0.30253						1.02667	-0.34164
1.03	-0.45434					1.03	-0.33548					1.03	-0.32885							1.03	-0.30335						1.03	-0.34253
1.03333	-0.45536					1.03333	-0.33628					1.03333	-0.3297							1.03333	-0.30418						1.03333	-0.34339
1.03667	-0.45634					1.03667	-0.33704					1.03667	-0.33051							1.03667	-0.30498						1.03667	-0.34423
1.04	-0.4573					1.04	-0.33779					1.04	-0.33134							1.04	-0.30576						1.04	-0.34508
1.04333	-0.45827					1.04333	-0.33854					1.04333	-0.33211							1.04333	-0.30652						1.04333	-0.34592
1.04667	-0.45927					1.04667	-0.33931					1.04667	-0.33288							1.04667	-0.3073						1.04667	-0.3467
1.05	-0.46026					1.05	-0.34003					1.05	-0.33362							1.05	-0.30806						1.05	-0.34745
1.05333	-0.46125					1.05333	-0.34077					1.05333	-0.33435							1.05333	-0.30878						1.05333	-0.34817
1.05667	-0.46221					1.05667	-0.34147					1.05667	-0.33504							1.05667	-0.30945						1.05667	-0.34886
1.06	-0.4632					1.06	-0.34222					1.06	-0.33573							1.06	-0.31009						1.06	-0.34954
1.06333	-0.46418					1.06333	-0.34297					1.06333	-0.33644							1.06333	-0.31071						1.06333	-0.3502
1.06667	-0.46516					1.06667	-0.34368					1.06667	-0.33712							1.06667	-0.3113						1.06667	-0.35085
1.07	-0.46613					1.07	-0.34436					1.07	-0.33776							1.07	-0.31188						1.07	-0.35147
1.07333	-0.4671					1.07333	-0.34503					1.07333	-0.33839							1.07333	-0.31243						1.07333	-0.35208
1.07667	-0.46805					1.07667	-0.34572					1.07667	-0.33899							1.07667	-0.31296						1.07667	-0.35265
1.08	-0.46898					1.08	-0.34641					1.08	-0.33959							1.08	-0.31349						1.08	-0.35321
1.08333	-0.46991					1.08333	-0.34707					1.08333	-0.3402							1.08333	-0.31398						1.08333	-0.35377
1.08667	-0.47085					1.08667	-0.34773					1.08667	-0.3408							1.08667	-0.31444						1.08667	-0.35431
1.09	-0.47179					1.09	-0.34837					1.09	-0.34139							1.09	-0.3149						1.09	-0.35486
1.09333	-0.47268					1.09333	-0.34898					1.09333	-0.34195							1.09333	-0.31535						1.09333	-0.35537
1.09667	-0.47358					1.09667	-0.34955					1.09667	-0.34246							1.09667	-0.31579						1.09667	-0.35588
1.1	-0.47443					1.1	-0.35014					1.1	-0.34298							1.1	-0.31622						1.1	-0.35641
1.10333	-0.47528					1.10333	-0.35075					1.10333	-0.34349							1.10333	-0.31664						1.10333	-0.35694
1.10667	-0.47611					1.10667	-0.35133					1.10667	-0.344							1.10667	-0.31705						1.10667	-0.35744
1.11	-0.47691					1.11	-0.35189					1.11	-0.34448							1.11	-0.31746						1.11	-0.35791
1.11333	-0.47769					1.11333	-0.35245					1.11333	-0.34495							1.11333	-0.31787						1.11333	-0.35843
1.11667	-0.47845					1.11667	-0.353					1.11667	-0.34543							1.11667	-0.31828						1.11667	-0.35889
1.12	-0.47919					1.12	-0.35355					1.12	-0.34593							1.12	-0.31866						1.12	-0.35935
1.12333	-0.47993					1.12333	-0.35408					1.12333	-0.34639							1.12333	-0.31906						1.12333	-0.35982
1.12667	-0.48064					1.12667	-0.35456					1.12667	-0.34683							1.12667	-0.31947						1.12667	-0.36029
1.13	-0.48132					1.13	-0.35505					1.13	-0.34727							1.13	-0.31988						1.13	-0.36074
1.13333	-0.48199					1.13333	-0.35558					1.13333	-0.34772							1.13333	-0.32028						1.13333	-0.36118
1.13667	-0.48264					1.13667	-0.35607					1.13667	-0.34815							1.13667	-0.32065						1.13667	-0.36163
1.14	-0.48326					1.14	-0.35653					1.14	-0.34854							1.14	-0.32103						1.14	-0.36207
1.14333	-0.48387					1.14333	-0.35701					1.14333	-0.34894							1.14333	-0.3214						1.14333	-0.36251
1.14667	-0.48449					1.14667	-0.35751					1.14667	-0.34936							1.14667	-0.32178						1.14667	-0.36295
1.15	-0.48507					1.15	-0.35801					1.15	-0.34975							1.15	-0.32215						1.15	-0.36337
1.15333	-0.48565					1.15333	-0.35849					1.15333	-0.35011							1.15333	-0.32253						1.15333	-0.3638
1.15667	-0.48623					1.15667	-0.35896					1.15667	-0.35049							1.15667	-0.32288						1.15667	-0.36424
1.16	-0.48682					1.16	-0.35943					1.16	-0.35092							1.16	-0.32323						1.16	-0.36467
1.16333	-0.4874					1.16333	-0.35991					1.16333	-0.35136							1.16333	-0.32358						1.16333	-0.36509
1.16667	-0.48793					1.16667	-0.36039					1.16667	-0.35174							1.16667	-0.32394						1.16667	-0.36551
1.17	-0.48845					1.17	-0.36084					1.17	-0.35208							1.17	-0.3243						1.17	-0.36592
1.17333	-0.489					1.17333	-0.36127					1.17333	-0.35242							1.17333	-0.32465						1.17333	-0.36632
1.17667	-0.48954					1.17667	-0.3617					1.17667	-0.35277							1.17667	-0.32499						1.17667	-0.3667
1.18	-0.49007					1.18	-0.36214					1.18	-0.35314							1.18	-0.32533						1.18	-0.36709
1.18333	-0.49059					1.18333	-0.36258					1.18333	-0.3535							1.18333	-0.32566						1.18333	-0.36749
1.18667	-0.49109					1.18667	-0.36298					1.18667	-0.35382							1.18667	-0.32598						1.18667	-0.36787
1.19	-0.49159					1.19	-0.36337					1.19	-0.35416							1.19	-0.32629						1.19	-0.36825
1.19333	-0.49208					1.19333	-0.36379					1.19333	-0.35449							1.19333	-0.3266						1.19333	-0.3686
1.19667	-0.49256					1.19667	-0.36419					1.19667	-0.3548							1.19667	-0.32691						1.19667	-0.36896
1.2	-0.49304					1.2	-0.36457					1.2	-0.35509							1.2	-0.3272						1.2	-0.36934
1.20333	-0.49353					1.20333	-0.36498					1.20333	-0.35538							1.20333	-0.32748						1.20333	-0.36971
1.20667	-0.49402					1.20667	-0.36539					1.20667	-0.35566							1.20667	-0.32776						1.20667	-0.37004
1.21	-0.4945					1.21	-0.36577					1.21	-0.35595							1.21	-0.32804						1.21	-0.37034
1.21333	-0.49498					1.21333	-0.36609					1.21333	-0.35619							1.21333	-0.3283						1.21333	-0.37066
1.21667	-0.49545					1.21667	-0.36641					1.21667	-0.35645							1.21667	-0.32855						1.21667	-0.37098
1.22	-0.4959					1.22	-0.36672					1.22	-0.35673							1.22	-0.32881						1.22	-0.37128
1.22333	-0.49638					1.22333	-0.36707					1.22333	-0.35703							1.22333	-0.32905						1.22333	-0.37157
1.22667	-0.49687					1.22667	-0.36738					1.22667	-0.35731							1.22667	-0.32928						1.22667	-0.37187
1.23	-0.49733					1.23	-0.36769					1.23	-0.35757							1.23	-0.32951						1.23	-0.37216
1.23333	-0.49775					1.23333	-0.36798					1.23333	-0.35782							1.23333	-0.32973						1.23333	-0.37243
1.23667	-0.49816					1.23667	-0.36827					1.23667	-0.35804							1.23667	-0.32995						1.23667	-0.3727
1.24	-0.49857					1.24	-0.36855					1.24	-0.35826							1.24	-0.33013						1.24	-0.37297
1.24333	-0.49899					1.24333	-0.36881					1.24333	-0.35849							1.24333	-0.33031						1.24333	-0.37323
1.24667	-0.49933					1.24667	-0.36906					1.24667	-0.35873							1.24667	-0.33051						1.24667	-0.37348
1.25	-0.49966					1.25	-0.36932					1.25	-0.35896							1.25	-0.33071						1.25	-0.3737
1.25333	-0.50001					1.25333	-0.36958					1.25333	-0.35921							1.25333	-0.33092						1.25333	-0.37394
1.25667	-0.50039					1.25667	-0.36983					1.25667	-0.35941							1.25667	-0.33112						1.25667	-0.3742
1.26	-0.50075					1.26	-0.37005					1.26	-0.35962							1.26	-0.33134						1.26	-0.37445
1.26333	-0.50106					1.26333	-0.37027					1.26333	-0.35983							1.26333	-0.33155						1.26333	-0.3747
1.26667	-0.50134					1.26667	-0.37051					1.26667	-0.36007							1.26667	-0.33173						1.26667	-0.37494
1.27	-0.50162					1.27	-0.37075					1.27	-0.36028							1.27	-0.33191						1.27	-0.37516
1.27333	-0.50191					1.27333	-0.37099					1.27333	-0.36048							1.27333	-0.3321						1.27333	-0.3754
1.27667	-0.50221					1.27667	-0.37121					1.27667	-0.36068							1.27667	-0.3323						1.27667	-0.37565
1.28	-0.5025					1.28	-0.37144					1.28	-0.36087							1.28	-0.3325						1.28	-0.37591
1.28333	-0.50279					1.28333	-0.37168					1.28333	-0.36106							1.28333	-0.3327						1.28333	-0.37617
1.28667	-0.50308					1.28667	-0.37191					1.28667	-0.36125							1.28667	-0.33289						1.28667	-0.3764
1.29	-0.50335					1.29	-0.37214					1.29	-0.36143							1.29	-0.33307						1.29	-0.37666
1.29333	-0.50363					1.29333	-0.37235					1.29333	-0.36159							1.29333	-0.33325						1.29333	-0.37691
1.29667	-0.50391					1.29667	-0.37259					1.29667	-0.36174							1.29667	-0.33343						1.29667	-0.37719
1.3	-0.50421					1.3	-0.37283					1.3	-0.36191							1.3	-0.33361						1.3	-0.37747
1.30333	-0.50446					1.30333	-0.37308					1.30333	-0.36207							1.30333	-0.33379						1.30333	-0.37777
1.30667	-0.50473					1.30667	-0.37332					1.30667	-0.36225							1.30667	-0.33395						1.30667	-0.37803
1.31	-0.50503					1.31	-0.37356					1.31	-0.36241							1.31	-0.33411						1.31	-0.37826
1.31333	-0.50529					1.31333	-0.37381					1.31333	-0.36257							1.31333	-0.33426						1.31333	-0.3785
1.31667	-0.50553					1.31667	-0.37404					1.31667	-0.36268							1.31667	-0.33441						1.31667	-0.37875
1.32	-0.50582					1.32	-0.37427					1.32	-0.36278							1.32	-0.33456						1.32	-0.37902
1.32333	-0.50612					1.32333	-0.3745					1.32333	-0.36292							1.32333	-0.33471						1.32333	-0.37928
1.32667	-0.50638					1.32667	-0.37471					1.32667	-0.36308							1.32667	-0.33484						1.32667	-0.37953
1.33	-0.50663					1.33	-0.37493					1.33	-0.3632							1.33	-0.33495						1.33	-0.37978
1.33333	-0.50685					1.33333	-0.37517					1.33333	-0.36329							1.33333	-0.33507						1.33333	-0.38002
1.33667	-0.5071					1.33667	-0.3754					1.33667	-0.36339							1.33667	-0.33519						1.33667	-0.38026
1.34	-0.50737					1.34	-0.37564					1.34	-0.36347							1.34	-0.3353						1.34	-0.38048
1.34333	-0.50764					1.34333	-0.37586					1.34333	-0.36354							1.34333	-0.33543						1.34333	-0.38071
1.34667	-0.50787					1.34667	-0.37609					1.34667	-0.36365							1.34667	-0.33556						1.34667	-0.38093
1.35	-0.50809					1.35	-0.3763					1.35	-0.36379							1.35	-0.33568						1.35	-0.38112
1.35333	-0.50835					1.35333	-0.37652					1.35333	-0.36393							1.35333	-0.33581						1.35333	-0.38132
1.35667	-0.50858					1.35667	-0.37672					1.35667	-0.36403							1.35667	-0.33595						1.35667	-0.38149
1.36	-0.50881					1.36	-0.37696					1.36	-0.36411							1.36	-0.33609						1.36	-0.38165
1.36333	-0.50904					1.36333	-0.37721					1.36333	-0.36423							1.36333	-0.33623						1.36333	-0.38179
1.36667	-0.50926					1.36667	-0.37746					1.36667	-0.36433							1.36667	-0.33637						1.36667	-0.38195
1.37	-0.50948					1.37	-0.37764					1.37	-0.36443							1.37	-0.33652						1.37	-0.38209
1.37333	-0.50966					1.37333	-0.3778					1.37333	-0.36453							1.37333	-0.33665						1.37333	-0.38221
1.37667	-0.50986					1.37667	-0.37801					1.37667	-0.36465							1.37667	-0.33678						1.37667	-0.38233
1.38	-0.51007					1.38	-0.3782					1.38	-0.36479							1.38	-0.33692						1.38	-0.38246
1.38333	-0.51032					1.38333	-0.37839					1.38333	-0.36492							1.38333	-0.33707						1.38333	-0.38257
1.38667	-0.51055					1.38667	-0.37855					1.38667	-0.36504							1.38667	-0.33721						1.38667	-0.38268
1.39	-0.51072					1.39	-0.37872					1.39	-0.36518							1.39	-0.33734						1.39	-0.38283
1.39333	-0.5109					1.39333	-0.37889					1.39333	-0.36532							1.39333	-0.33748						1.39333	-0.38295
1.39667	-0.5111					1.39667	-0.37906					1.39667	-0.36545							1.39667	-0.3376						1.39667	-0.38307
1.4	-0.51132					1.4	-0.37923					1.4	-0.36559							1.4	-0.33773						1.4	-0.3832
1.40333	-0.51152					1.40333	-0.37939					1.40333	-0.36571							1.40333	-0.33786						1.40333	-0.38335
1.40667	-0.51171					1.40667	-0.37955					1.40667	-0.36582							1.40667	-0.33797						1.40667	-0.38349
1.41	-0.51189					1.41	-0.37972					1.41	-0.36593							1.41	-0.3381						1.41	-0.38361
1.41333	-0.51203					1.41333	-0.37987					1.41333	-0.36606							1.41333	-0.33821						1.41333	-0.38374
1.41667	-0.51222					1.41667	-0.38001					1.41667	-0.36621							1.41667	-0.3383						1.41667	-0.3839
1.42	-0.51243					1.42	-0.38015					1.42	-0.36634							1.42	-0.33838						1.42	-0.38405
1.42333	-0.51261					1.42333	-0.38031					1.42333	-0.36646							1.42333	-0.33846						1.42333	-0.38418
1.42667	-0.51278					1.42667	-0.38046					1.42667	-0.36658							1.42667	-0.33854						1.42667	-0.38432
1.43	-0.51295					1.43	-0.38062					1.43	-0.3667							1.43	-0.33862						1.43	-0.38446
1.43333	-0.51309					1.43333	-0.38076					1.43333	-0.3668							1.43333	-0.33869						1.43333	-0.3846
1.43667	-0.51321					1.43667	-0.38089					1.43667	-0.36687							1.43667	-0.33875						1.43667	-0.38474
1.44	-0.51332					1.44	-0.38101					1.44	-0.36695							1.44	-0.33882						1.44	-0.38489
1.44333	-0.51345					1.44333	-0.38114					1.44333	-0.36703							1.44333	-0.3389						1.44333	-0.38505
1.44667	-0.51357					1.44667	-0.38127					1.44667	-0.36712							1.44667	-0.33897						1.44667	-0.38518
1.45	-0.51369					1.45	-0.38142					1.45	-0.36718							1.45	-0.33902						1.45	-0.38531
1.45333	-0.51381					1.45333	-0.38155					1.45333	-0.36724							1.45333	-0.33909						1.45333	-0.38543
1.45667	-0.51395					1.45667	-0.38169					1.45667	-0.3673							1.45667	-0.33915						1.45667	-0.38556
1.46	-0.51408					1.46	-0.38182					1.46	-0.36738							1.46	-0.33922						1.46	-0.38567
1.46333	-0.51424					1.46333	-0.38197					1.46333	-0.36746							1.46333	-0.33928						1.46333	-0.38579
1.46667	-0.5144					1.46667	-0.38211					1.46667	-0.36758							1.46667	-0.33935						1.46667	-0.38593
1.47	-0.51457					1.47	-0.38227					1.47	-0.36767							1.47	-0.3394						1.47	-0.38605
1.47333	-0.51472					1.47333	-0.38242					1.47333	-0.36772							1.47333	-0.33945						1.47333	-0.38613
1.47667	-0.51488					1.47667	-0.38255					1.47667	-0.36779							1.47667	-0.33949						1.47667	-0.3862
1.48	-0.51503					1.48	-0.38267					1.48	-0.3679							1.48	-0.33952						1.48	-0.3863
1.48333	-0.51519					1.48333	-0.38276					1.48333	-0.36799							1.48333	-0.33956						1.48333	-0.3864
1.48667	-0.51536					1.48667	-0.38285					1.48667	-0.36808							1.48667	-0.33961						1.48667	-0.38652
1.49	-0.51555					1.49	-0.38293					1.49	-0.36818							1.49	-0.33966						1.49	-0.38664
1.49333	-0.51575					1.49333	-0.38301					1.49333	-0.3683							1.49333	-0.3397						1.49333	-0.38676
1.49667	-0.51591					1.49667	-0.38307					1.49667	-0.36841							1.49667	-0.33975						1.49667	-0.38689
1.5	-0.51605					1.5	-0.3831					1.5	-0.36851							1.5	-0.3398						1.5	-0.38702
1.50333	-0.51621					1.50333	-0.38314					1.50333	-0.36862							1.50333	-0.33986						1.50333	-0.38714
1.50667	-0.51643					1.50667	-0.38318					1.50667	-0.36872							1.50667	-0.33992						1.50667	-0.38726
1.51	-0.5166					1.51	-0.38327					1.51	-0.36882							1.51	-0.33996						1.51	-0.38737
1.51333	-0.51675					1.51333	-0.38339					1.51333	-0.36891							1.51333	-0.34						1.51333	-0.38749
1.51667	-0.51688					1.51667	-0.3835					1.51667	-0.36899							1.51667	-0.34005						1.51667	-0.38761
1.52	-0.51704					1.52	-0.38359					1.52	-0.36907							1.52	-0.34011						1.52	-0.38771
1.52333	-0.51718					1.52333	-0.38369					1.52333	-0.36916							1.52333	-0.34016						1.52333	-0.38779
1.52667	-0.51734					1.52667	-0.38379					1.52667	-0.36922							1.52667	-0.3402						1.52667	-0.38789
1.53	-0.51751					1.53	-0.38392					1.53	-0.36926							1.53	-0.34025						1.53	-0.38799
1.53333	-0.51766					1.53333	-0.38406					1.53333	-0.36931							1.53333	-0.34031						1.53333	-0.3881
1.53667	-0.51778					1.53667	-0.38421					1.53667	-0.36934							1.53667	-0.34036						1.53667	-0.38818
1.54	-0.51791					1.54	-0.38434					1.54	-0.36936							1.54	-0.3404						1.54	-0.38822
1.54333	-0.51803					1.54333	-0.38448					1.54333	-0.3694							1.54333	-0.34045						1.54333	-0.38826
1.54667	-0.51818					1.54667	-0.38459					1.54667	-0.36941							1.54667	-0.34051						1.54667	-0.38835
1.55	-0.51829					1.55	-0.38472					1.55	-0.36941							1.55	-0.34057						1.55	-0.38844
1.55333	-0.5184					1.55333	-0.38484					1.55333	-0.36942							1.55333	-0.34062						1.55333	-0.38852
1.55667	-0.51853					1.55667	-0.38496					1.55667	-0.36945							1.55667	-0.34066						1.55667	-0.38857
1.56	-0.51865					1.56	-0.38508					1.56	-0.36948							1.56	-0.34072						1.56	-0.38859
1.56333	-0.51876					1.56333	-0.3852					1.56333	-0.36949							1.56333	-0.34077						1.56333	-0.38862
1.56667	-0.51887					1.56667	-0.38532					1.56667	-0.3695							1.56667	-0.34082						1.56667	-0.38867
1.57	-0.51896					1.57	-0.38546					1.57	-0.36951							1.57	-0.34089						1.57	-0.38875
1.57333	-0.51907					1.57333	-0.3856					1.57333	-0.36953							1.57333	-0.34096						1.57333	-0.38879
1.57667	-0.51918					1.57667	-0.38573					1.57667	-0.36959							1.57667	-0.34102						1.57667	-0.38883
1.58	-0.51926					1.58	-0.38586					1.58	-0.36965							1.58	-0.34107						1.58	-0.38888
1.58333	-0.51934					1.58333	-0.38598					1.58333	-0.36967							1.58333	-0.34113						1.58333	-0.38893
1.58667	-0.51942					1.58667	-0.38611					1.58667	-0.36967							1.58667	-0.34119						1.58667	-0.38897
1.59	-0.51951					1.59	-0.38624					1.59	-0.36968							1.59	-0.34126						1.59	-0.38896
1.59333	-0.51961					1.59333	-0.38637					1.59333	-0.36971							1.59333	-0.34133						1.59333	-0.38898
1.59667	-0.5197					1.59667	-0.38653					1.59667	-0.36972							1.59667	-0.34139						1.59667	-0.38903
1.6	-0.51977					1.6	-0.38669					1.6	-0.36975							1.6	-0.34145						1.6	-0.38909
1.60333	-0.51985					1.60333	-0.38684					1.60333	-0.36978							1.60333	-0.34153						1.60333	-0.38914
1.60667	-0.51999					1.60667	-0.38697					1.60667	-0.3698							1.60667	-0.34159						1.60667	-0.38917
1.61	-0.52012					1.61	-0.3871					1.61	-0.36978							1.61	-0.34168						1.61	-0.38923
1.61333	-0.52026					1.61333	-0.38725					1.61333	-0.36977							1.61333	-0.34175						1.61333	-0.38926
1.61667	-0.52037					1.61667	-0.38741					1.61667	-0.3698							1.61667	-0.34184						1.61667	-0.38928
1.62	-0.52052					1.62	-0.38756					1.62	-0.3698							1.62	-0.34194						1.62	-0.38933
1.62333	-0.52063					1.62333	-0.38768					1.62333	-0.3698							1.62333	-0.34202						1.62333	-0.3894
1.62667	-0.52073					1.62667	-0.3878					1.62667	-0.36979							1.62667	-0.34212						1.62667	-0.38945
1.63	-0.52083					1.63	-0.38792					1.63	-0.36978							1.63	-0.34222						1.63	-0.38948
1.63333	-0.52094					1.63333	-0.38802					1.63333	-0.3698							1.63333	-0.3423						1.63333	-0.38949
1.63667	-0.52105					1.63667	-0.38812					1.63667	-0.36979							1.63667	-0.34238						1.63667	-0.38954
1.64	-0.52116					1.64	-0.38821					1.64	-0.36977							1.64	-0.34247						1.64	-0.3896
1.64333	-0.52125					1.64333	-0.38831					1.64333	-0.36976							1.64333	-0.34256						1.64333	-0.38965
1.64667	-0.52131					1.64667	-0.38841					1.64667	-0.36975							1.64667	-0.34264						1.64667	-0.38966
1.65	-0.52137					1.65	-0.38851					1.65	-0.36975							1.65	-0.34271						1.65	-0.38966
1.65333	-0.52143					1.65333	-0.38861					1.65333	-0.36975							1.65333	-0.34278						1.65333	-0.38968
1.65667	-0.5215					1.65667	-0.38868					1.65667	-0.36976							1.65667	-0.34284						1.65667	-0.38973
1.66	-0.52159					1.66	-0.38876					1.66	-0.36977							1.66	-0.34289						1.66	-0.38981
1.66333	-0.52165					1.66333	-0.38882					1.66333	-0.36978							1.66333	-0.34292						1.66333	-0.38986
1.66667	-0.52169					1.66667	-0.38889					1.66667	-0.3698							1.66667	-0.34295						1.66667	-0.3899
1.67	-0.52175					1.67	-0.38896					1.67	-0.36982							1.67	-0.34299						1.67	-0.38992
1.67333	-0.52184					1.67333	-0.38903					1.67333	-0.36985							1.67333	-0.34304						1.67333	-0.38995
1.67667	-0.52196					1.67667	-0.38912					1.67667	-0.36988							1.67667	-0.34308						1.67667	-0.38999
1.68	-0.52203					1.68	-0.38919					1.68	-0.36991							1.68	-0.34312						1.68	-0.39001
1.68333	-0.52206					1.68333	-0.38926					1.68333	-0.36992							1.68333	-0.34316						1.68333	-0.39003
1.68667	-0.5221					1.68667	-0.38934					1.68667	-0.36995							1.68667	-0.3432						1.68667	-0.39005
1.69	-0.52216					1.69	-0.38944					1.69	-0.36999							1.69	-0.34323						1.69	-0.39007
1.69333	-0.52222					1.69333	-0.38954					1.69333	-0.37003							1.69333	-0.34327						1.69333	-0.3901
1.69667	-0.52226					1.69667	-0.38962					1.69667	-0.37007							1.69667	-0.34332						1.69667	-0.39014
1.7	-0.52232					1.7	-0.38972					1.7	-0.37013							1.7	-0.34339						1.7	-0.39016
1.70333	-0.52238					1.70333	-0.3898					1.70333	-0.37019							1.70333	-0.34344						1.70333	-0.39018
1.70667	-0.52244					1.70667	-0.38993					1.70667	-0.37022							1.70667	-0.3435						1.70667	-0.3902
1.71	-0.52247					1.71	-0.39002					1.71	-0.37022							1.71	-0.34356						1.71	-0.39021
1.71333	-0.52254					1.71333	-0.39008					1.71333	-0.37026							1.71333	-0.34361						1.71333	-0.39025
1.71667	-0.52262					1.71667	-0.39015					1.71667	-0.3703							1.71667	-0.34367						1.71667	-0.39025
1.72	-0.52268					1.72	-0.39024					1.72	-0.37033							1.72	-0.34375						1.72	-0.39028
1.72333	-0.52273					1.72333	-0.39034					1.72333	-0.37038							1.72333	-0.34382						1.72333	-0.39031
1.72667	-0.52279					1.72667	-0.39042					1.72667	-0.37038							1.72667	-0.34388						1.72667	-0.39034
1.73	-0.52288					1.73	-0.39049					1.73	-0.37038							1.73	-0.34394						1.73	-0.39037
1.73333	-0.52295					1.73333	-0.39056					1.73333	-0.37039							1.73333	-0.34401						1.73333	-0.39039
1.73667	-0.52301					1.73667	-0.39063					1.73667	-0.37041							1.73667	-0.34408						1.73667	-0.3904
1.74	-0.52308					1.74	-0.3907					1.74	-0.37043							1.74	-0.34413						1.74	-0.39042
1.74333	-0.52315					1.74333	-0.39078					1.74333	-0.37043							1.74333	-0.34418						1.74333	-0.39046
1.74667	-0.5232					1.74667	-0.39089					1.74667	-0.37045							1.74667	-0.34422						1.74667	-0.39046
1.75	-0.52322					1.75	-0.39097					1.75	-0.37048							1.75	-0.34426						1.75	-0.39047
1.75333	-0.52326					1.75333	-0.39104					1.75333	-0.37051							1.75333	-0.3443						1.75333	-0.39048
1.75667	-0.52332					1.75667	-0.3911					1.75667	-0.37053							1.75667	-0.34433						1.75667	-0.39047
1.76	-0.52337					1.76	-0.39118					1.76	-0.37055							1.76	-0.34438						1.76	-0.39047
1.76333	-0.52343					1.76333	-0.39126					1.76333	-0.37057							1.76333	-0.34442						1.76333	-0.39048
1.76667	-0.52349					1.76667	-0.39134					1.76667	-0.37063							1.76667	-0.34445						1.76667	-0.39048
1.77	-0.52354					1.77	-0.39142					1.77	-0.37071							1.77	-0.34447						1.77	-0.39047
1.77333	-0.5236					1.77333	-0.39151					1.77333	-0.3708							1.77333	-0.34449						1.77333	-0.39043
1.77667	-0.52363					1.77667	-0.39158					1.77667	-0.37085							1.77667	-0.3445						1.77667	-0.39041
1.78	-0.52367					1.78	-0.39163					1.78	-0.37092							1.78	-0.34452						1.78	-0.39038
1.78333	-0.5237					1.78333	-0.3917					1.78333	-0.37099							1.78333	-0.34455						1.78333	-0.39037
1.78667	-0.52374					1.78667	-0.39178					1.78667	-0.37105							1.78667	-0.34458						1.78667	-0.39036
1.79	-0.52376					1.79	-0.39189					1.79	-0.37111							1.79	-0.34461						1.79	-0.39034
1.79333	-0.52378					1.79333	-0.39198					1.79333	-0.37115							1.79333	-0.34463						1.79333	-0.39032
1.79667	-0.52381					1.79667	-0.39206					1.79667	-0.37122							1.79667	-0.34461						1.79667	-0.39027
1.8	-0.52384					1.8	-0.39214					1.8	-0.37126							1.8	-0.34461						1.8	-0.39023
1.80333	-0.52388					1.80333	-0.3922					1.80333	-0.37129							1.80333	-0.3446						1.80333	-0.39019
1.80667	-0.52392					1.80667	-0.39226					1.80667	-0.37131							1.80667	-0.34461						1.80667	-0.39014
1.81	-0.52396					1.81	-0.39232					1.81	-0.37135							1.81	-0.34459						1.81	-0.39008
1.81333	-0.52396					1.81333	-0.39239					1.81333	-0.37137							1.81333	-0.34459						1.81333	-0.39002
1.81667	-0.52397					1.81667	-0.39244					1.81667	-0.37134							1.81667	-0.3446						1.81667	-0.38993
1.82	-0.52396					1.82	-0.3925					1.82	-0.37133							1.82	-0.3446						1.82	-0.38986
1.82333	-0.52396					1.82333	-0.39255					1.82333	-0.37133							1.82333	-0.34459						1.82333	-0.38979
1.82667	-0.52397					1.82667	-0.39259					1.82667	-0.3713							1.82667	-0.34458						1.82667	-0.38972
1.83	-0.52397					1.83	-0.39263					1.83	-0.37124							1.83	-0.34458						1.83	-0.38963
1.83333	-0.52398					1.83333	-0.3927					1.83333	-0.37119							1.83333	-0.34456						1.83333	-0.38956
1.83667	-0.52397					1.83667	-0.39272					1.83667	-0.37114							1.83667	-0.34456						1.83667	-0.38947
1.84	-0.52393					1.84	-0.39274					1.84	-0.3711							1.84	-0.34455						1.84	-0.38935
1.84333	-0.52392					1.84333	-0.39278					1.84333	-0.37107							1.84333	-0.34453						1.84333	-0.38921
1.84667	-0.52393					1.84667	-0.39281					1.84667	-0.37103							1.84667	-0.34452						1.84667	-0.3891
1.85	-0.52393					1.85	-0.39285					1.85	-0.37099							1.85	-0.34449						1.85	-0.38902
1.85333	-0.52391					1.85333	-0.39287					1.85333	-0.37094							1.85333	-0.34447						1.85333	-0.38893
1.85667	-0.52389					1.85667	-0.39289					1.85667	-0.37089							1.85667	-0.34445						1.85667	-0.38885
1.86	-0.5239					1.86	-0.39292					1.86	-0.37084							1.86	-0.34443						1.86	-0.38876
1.86333	-0.52391					1.86333	-0.39293					1.86333	-0.3708							1.86333	-0.34443						1.86333	-0.38868
1.86667	-0.52393					1.86667	-0.39294					1.86667	-0.37075							1.86667	-0.3444						1.86667	-0.38861
1.87	-0.52395					1.87	-0.39295					1.87	-0.37076							1.87	-0.34438						1.87	-0.38854
1.87333	-0.52398					1.87333	-0.39295					1.87333	-0.37075							1.87333	-0.34435						1.87333	-0.38845
1.87667	-0.52399					1.87667	-0.39294					1.87667	-0.37075							1.87667	-0.34434						1.87667	-0.38838
1.88	-0.524					1.88	-0.39295					1.88	-0.3707							1.88	-0.34431						1.88	-0.38832
1.88333	-0.52402					1.88333	-0.39295					1.88333	-0.37068							1.88333	-0.34431						1.88333	-0.38828
1.88667	-0.52406					1.88667	-0.39296					1.88667	-0.37066							1.88667	-0.34429						1.88667	-0.38824
1.89	-0.5241					1.89	-0.39297					1.89	-0.37065							1.89	-0.34428						1.89	-0.3882
1.89333	-0.52412					1.89333	-0.39298					1.89333	-0.37061							1.89333	-0.34426						1.89333	-0.38817
1.89667	-0.52413					1.89667	-0.393					1.89667	-0.37059							1.89667	-0.34423						1.89667	-0.38815
1.9	-0.52415					1.9	-0.39303					1.9	-0.37061							1.9	-0.34421						1.9	-0.38812
1.90333	-0.52418					1.90333	-0.39304					1.90333	-0.37061							1.90333	-0.34421						1.90333	-0.38807
1.90667	-0.52422					1.90667	-0.39305					1.90667	-0.37059							1.90667	-0.34419						1.90667	-0.38804
1.91	-0.52428					1.91	-0.39307					1.91	-0.37056							1.91	-0.34419						1.91	-0.38802
1.91333	-0.52432					1.91333	-0.39308					1.91333	-0.37056							1.91333	-0.34417						1.91333	-0.38801
1.91667	-0.52435					1.91667	-0.3931					1.91667	-0.37058							1.91667	-0.34415						1.91667	-0.38799
1.92	-0.52439					1.92	-0.39312					1.92	-0.37058							1.92	-0.34412						1.92	-0.38794
1.92333	-0.52442					1.92333	-0.39314					1.92333	-0.37058							1.92333	-0.3441						1.92333	-0.38789
1.92667	-0.52446					1.92667	-0.39317					1.92667	-0.37054							1.92667	-0.34409						1.92667	-0.38787
1.93	-0.52453					1.93	-0.39319					1.93	-0.37055							1.93	-0.34407						1.93	-0.38786
1.93333	-0.52461					1.93333	-0.39322					1.93333	-0.37057							1.93333	-0.34406						1.93333	-0.38783
1.93667	-0.52469					1.93667	-0.39321					1.93667	-0.37059							1.93667	-0.34404						1.93667	-0.38779
1.94	-0.52474					1.94	-0.39322					1.94	-0.3706							1.94	-0.34404						1.94	-0.38776
1.94333	-0.52478					1.94333	-0.3932					1.94333	-0.37062							1.94333	-0.34402						1.94333	-0.38772
1.94667	-0.52482					1.94667	-0.39321					1.94667	-0.37065							1.94667	-0.344						1.94667	-0.38768
1.95	-0.52485					1.95	-0.39322					1.95	-0.37069							1.95	-0.34398						1.95	-0.38765
1.95333	-0.52488					1.95333	-0.39325					1.95333	-0.37068							1.95333	-0.34397						1.95333	-0.38763
1.95667	-0.52496					1.95667	-0.39324					1.95667	-0.37068							1.95667	-0.34395						1.95667	-0.38759
1.96	-0.52502					1.96	-0.3932					1.96	-0.37069							1.96	-0.34395						1.96	-0.38753
1.96333	-0.52509					1.96333	-0.3932					1.96333	-0.37071							1.96333	-0.34394						1.96333	-0.38751
1.96667	-0.52515					1.96667	-0.39321					1.96667	-0.37075							1.96667	-0.34394						1.96667	-0.38747
1.97	-0.52521					1.97	-0.39321					1.97	-0.37078							1.97	-0.34392						1.97	-0.38743
1.97333	-0.52528					1.97333	-0.39321					1.97333	-0.37082							1.97333	-0.34392						1.97333	-0.38741
1.97667	-0.52534					1.97667	-0.39323					1.97667	-0.37085							1.97667	-0.34392						1.97667	-0.38739
1.98	-0.5254					1.98	-0.39327					1.98	-0.37085							1.98	-0.34391						1.98	-0.38735
1.98333	-0.52545					1.98333	-0.39328					1.98333	-0.37086							1.98333	-0.34389						1.98333	-0.38733
1.98667	-0.52551					1.98667	-0.39329					1.98667	-0.37088							1.98667	-0.34388						1.98667	-0.38729
1.99	-0.52559					1.99	-0.3933					1.99	-0.37092							1.99	-0.34387						1.99	-0.38726
1.99333	-0.52563					1.99333	-0.39333					1.99333	-0.37094							1.99333	-0.34386						1.99333	-0.38719
1.99667	-0.52566					1.99667	-0.39336					1.99667	-0.37097							1.99667	-0.34385						1.99667	-0.38714
2	-0.52572					2	-0.39338					2	-0.37099							2	-0.34385						2	-0.38709
2.00333	-0.52579					2.00333	-0.3934					2.00333	-0.37099							2.00333	-0.34385						2.00333	-0.38706
2.00667	-0.52587					2.00667	-0.39345					2.00667	-0.37098							2.00667	-0.34384						2.00667	-0.387
2.01	-0.52595					2.01	-0.39348					2.01	-0.37096							2.01	-0.34385						2.01	-0.38692
2.01333	-0.52598					2.01333	-0.39352					2.01333	-0.37096							2.01333	-0.34384						2.01333	-0.38685
2.01667	-0.52601					2.01667	-0.39355					2.01667	-0.37095							2.01667	-0.34382						2.01667	-0.38679
2.02	-0.52605					2.02	-0.3936					2.02	-0.37091							2.02	-0.34379						2.02	-0.38675
2.02333	-0.52611					2.02333	-0.39365					2.02333	-0.37085							2.02333	-0.34379						2.02333	-0.38671
2.02667	-0.52614					2.02667	-0.39367					2.02667	-0.37079							2.02667	-0.34378						2.02667	-0.38666
2.03	-0.52617					2.03	-0.39372					2.03	-0.37076							2.03	-0.34376						2.03	-0.38659
2.03333	-0.52618					2.03333	-0.3938					2.03333	-0.37071							2.03333	-0.34374						2.03333	-0.38654
2.03667	-0.52617					2.03667	-0.39385					2.03667	-0.37064							2.03667	-0.34372						2.03667	-0.38646
2.04	-0.52618					2.04	-0.39389					2.04	-0.3706							2.04	-0.3437						2.04	-0.38642
2.04333	-0.52622					2.04333	-0.39394					2.04333	-0.37058							2.04333	-0.34368						2.04333	-0.3864
2.04667	-0.52626					2.04667	-0.39399					2.04667	-0.37054							2.04667	-0.34365						2.04667	-0.38635
2.05	-0.5263					2.05	-0.39403					2.05	-0.37049							2.05	-0.34362						2.05	-0.38633
2.05333	-0.52632					2.05333	-0.39407					2.05333	-0.37045							2.05333	-0.34359						2.05333	-0.38631
2.05667	-0.52637					2.05667	-0.39412					2.05667	-0.37043							2.05667	-0.34356						2.05667	-0.3863
2.06	-0.52642					2.06	-0.39416					2.06	-0.37042							2.06	-0.34351						2.06	-0.38631
2.06333	-0.52644					2.06333	-0.3942					2.06333	-0.37041							2.06333	-0.34347						2.06333	-0.38633
2.06667	-0.52645					2.06667	-0.39423					2.06667	-0.37036							2.06667	-0.34344						2.06667	-0.38634
2.07	-0.52647					2.07	-0.39424					2.07	-0.37032							2.07	-0.34341						2.07	-0.38637
2.07333	-0.52649					2.07333	-0.39426					2.07333	-0.37033							2.07333	-0.34341						2.07333	-0.38639
2.07667	-0.52652					2.07667	-0.39429					2.07667	-0.37032							2.07667	-0.34342						2.07667	-0.3864
2.08	-0.52655					2.08	-0.39431					2.08	-0.37031							2.08	-0.34344						2.08	-0.38639
2.08333	-0.52655					2.08333	-0.3943					2.08333	-0.37031							2.08333	-0.34344						2.08333	-0.3864
2.08667	-0.52658					2.08667	-0.39428					2.08667	-0.3703							2.08667	-0.34345						2.08667	-0.38639
2.09	-0.52662					2.09	-0.39425					2.09	-0.37026							2.09	-0.34346						2.09	-0.3864
2.09333	-0.52668					2.09333	-0.39422					2.09333	-0.37022							2.09333	-0.34347						2.09333	-0.38639
2.09667	-0.52672					2.09667	-0.39418					2.09667	-0.37018							2.09667	-0.34347						2.09667	-0.38634
2.1	-0.52675					2.1	-0.39414					2.1	-0.37015							2.1	-0.34347						2.1	-0.38627
2.10333	-0.52678					2.10333	-0.39409					2.10333	-0.37009							2.10333	-0.34346						2.10333	-0.38626
2.10667	-0.52679					2.10667	-0.39405					2.10667	-0.37002							2.10667	-0.34346						2.10667	-0.38626
2.11	-0.52681					2.11	-0.39402					2.11	-0.36997							2.11	-0.34344						2.11	-0.38624
2.11333	-0.52682					2.11333	-0.39398					2.11333	-0.36992							2.11333	-0.34343						2.11333	-0.38619
2.11667	-0.52681					2.11667	-0.39394					2.11667	-0.36987							2.11667	-0.34342						2.11667	-0.38613
2.12	-0.52684					2.12	-0.39389					2.12	-0.36984							2.12	-0.34342						2.12	-0.3861
2.12333	-0.52685					2.12333	-0.39386					2.12333	-0.36981							2.12333	-0.3434						2.12333	-0.38606
2.12667	-0.5269					2.12667	-0.39382					2.12667	-0.36975							2.12667	-0.34339						2.12667	-0.38603
2.13	-0.52691					2.13	-0.39383					2.13	-0.36966							2.13	-0.34338						2.13	-0.38599
2.13333	-0.52689					2.13333	-0.39384					2.13333	-0.36959							2.13333	-0.34336						2.13333	-0.38595
2.13667	-0.52689					2.13667	-0.39384					2.13667	-0.36953							2.13667	-0.34334						2.13667	-0.38594
2.14	-0.52686					2.14	-0.3938					2.14	-0.36951							2.14	-0.34333						2.14	-0.38593
2.14333	-0.52682					2.14333	-0.39377					2.14333	-0.36949							2.14333	-0.3433						2.14333	-0.38592
2.14667	-0.52679					2.14667	-0.39378					2.14667	-0.3695							2.14667	-0.34326						2.14667	-0.3859
2.15	-0.52676					2.15	-0.39382					2.15	-0.3695							2.15	-0.34323						2.15	-0.38587
2.15333	-0.52674					2.15333	-0.39383					2.15333	-0.36947							2.15333	-0.34321						2.15333	-0.38585
2.15667	-0.52672					2.15667	-0.39381					2.15667	-0.36948							2.15667	-0.34318						2.15667	-0.38586
2.16	-0.52668					2.16	-0.39376					2.16	-0.3695							2.16	-0.34315						2.16	-0.38588
2.16333	-0.52666					2.16333	-0.39376					2.16333	-0.36952							2.16333	-0.34311						2.16333	-0.38587
2.16667	-0.52664					2.16667	-0.39375					2.16667	-0.36955							2.16667	-0.34308						2.16667	-0.38584
2.17	-0.52664					2.17	-0.39372					2.17	-0.36956							2.17	-0.34304						2.17	-0.38584
2.17333	-0.5266					2.17333	-0.39372					2.17333	-0.36958							2.17333	-0.34301						2.17333	-0.38581
2.17667	-0.52656					2.17667	-0.39374					2.17667	-0.3696							2.17667	-0.34296						2.17667	-0.38576
2.18	-0.52652					2.18	-0.39375					2.18	-0.36963							2.18	-0.3429						2.18	-0.38574
2.18333	-0.52652					2.18333	-0.39373					2.18333	-0.36968							2.18333	-0.34284						2.18333	-0.38573
2.18667	-0.5265					2.18667	-0.39373					2.18667	-0.36974							2.18667	-0.34278						2.18667	-0.38572
2.19	-0.52642					2.19	-0.3937					2.19	-0.36975							2.19	-0.34274						2.19	-0.38571
2.19333	-0.52635					2.19333	-0.39369					2.19333	-0.36971							2.19333	-0.34269						2.19333	-0.38569
2.19667	-0.52632					2.19667	-0.39368					2.19667	-0.3697							2.19667	-0.34262						2.19667	-0.38568
2.2	-0.52629					2.2	-0.39369					2.2	-0.36974							2.2	-0.34255						2.2	-0.38567
2.20333	-0.52625					2.20333	-0.39369					2.20333	-0.36979							2.20333	-0.34248						2.20333	-0.38567
2.20667	-0.52625					2.20667	-0.3937					2.20667	-0.36982							2.20667	-0.34241						2.20667	-0.38566
2.21	-0.52625					2.21	-0.39369					2.21	-0.36986							2.21	-0.34235						2.21	-0.38563
2.21333	-0.52624					2.21333	-0.3937					2.21333	-0.36984							2.21333	-0.34229						2.21333	-0.38562
2.21667	-0.52617					2.21667	-0.39372					2.21667	-0.36983							2.21667	-0.34226						2.21667	-0.38558
2.22	-0.52612					2.22	-0.39374					2.22	-0.3698							2.22	-0.34222						2.22	-0.38556
2.22333	-0.52609					2.22333	-0.39376					2.22333	-0.3698							2.22333	-0.34218						2.22333	-0.38554
2.22667	-0.52605					2.22667	-0.39377					2.22667	-0.3698							2.22667	-0.34214						2.22667	-0.38552
2.23	-0.52602					2.23	-0.39377					2.23	-0.36978							2.23	-0.34212						2.23	-0.38549
2.23333	-0.52598					2.23333	-0.39383					2.23333	-0.36978							2.23333	-0.34212						2.23333	-0.38547
2.23667	-0.526					2.23667	-0.39388					2.23667	-0.36977							2.23667	-0.34213						2.23667	-0.38547
2.24	-0.52601					2.24	-0.3939					2.24	-0.36973							2.24	-0.34212						2.24	-0.38544
2.24333	-0.52598					2.24333	-0.3939					2.24333	-0.36971							2.24333	-0.34212						2.24333	-0.38537
2.24667	-0.52592					2.24667	-0.39392					2.24667	-0.3697							2.24667	-0.3421						2.24667	-0.38532
2.25	-0.52589					2.25	-0.39393					2.25	-0.36971							2.25	-0.34211						2.25	-0.38526
2.25333	-0.5259					2.25333	-0.39393					2.25333	-0.36971							2.25333	-0.34211						2.25333	-0.38521
2.25667	-0.52589					2.25667	-0.39395					2.25667	-0.36972							2.25667	-0.34213						2.25667	-0.38513
2.26	-0.5259					2.26	-0.39398					2.26	-0.36971							2.26	-0.34215						2.26	-0.38507
2.26333	-0.52587					2.26333	-0.39399					2.26333	-0.36972							2.26333	-0.34217						2.26333	-0.38499
2.26667	-0.52584					2.26667	-0.39397					2.26667	-0.36972							2.26667	-0.3422						2.26667	-0.38491
2.27	-0.52583					2.27	-0.39392					2.27	-0.36971							2.27	-0.34221						2.27	-0.38483
2.27333	-0.52582					2.27333	-0.3939					2.27333	-0.36972							2.27333	-0.34224						2.27333	-0.38475
2.27667	-0.52581					2.27667	-0.39387					2.27667	-0.36973							2.27667	-0.34227						2.27667	-0.3847
2.28	-0.52578					2.28	-0.39385					2.28	-0.36975							2.28	-0.3423						2.28	-0.38464
2.28333	-0.52579					2.28333	-0.39384					2.28333	-0.36975							2.28333	-0.34231						2.28333	-0.38455
2.28667	-0.52578					2.28667	-0.39383					2.28667	-0.36974							2.28667	-0.34231						2.28667	-0.38448
2.29	-0.52577					2.29	-0.39381					2.29	-0.36978							2.29	-0.34231						2.29	-0.38445
2.29333	-0.52575					2.29333	-0.39378					2.29333	-0.36982							2.29333	-0.3423						2.29333	-0.38444
2.29667	-0.52573					2.29667	-0.39375					2.29667	-0.36985							2.29667	-0.34229						2.29667	-0.38442
2.3	-0.52571					2.3	-0.39372					2.3	-0.36985							2.3	-0.34228						2.3	-0.38442
2.30333	-0.52569					2.30333	-0.39369					2.30333	-0.36988							2.30333	-0.34225						2.30333	-0.38443
2.30667	-0.52567					2.30667	-0.39368					2.30667	-0.36991							2.30667	-0.34222						2.30667	-0.38443
2.31	-0.52566					2.31	-0.39365					2.31	-0.36994							2.31	-0.34219						2.31	-0.38444
2.31333	-0.52566					2.31333	-0.39364					2.31333	-0.36996							2.31333	-0.34215						2.31333	-0.38444
2.31667	-0.52564					2.31667	-0.39365					2.31667	-0.36999							2.31667	-0.34212						2.31667	-0.38443
2.32	-0.5256					2.32	-0.39368					2.32	-0.37							2.32	-0.34209						2.32	-0.38443
2.32333	-0.52558					2.32333	-0.3937					2.32333	-0.37							2.32333	-0.34207						2.32333	-0.38444
2.32667	-0.52558					2.32667	-0.3937					2.32667	-0.36999							2.32667	-0.34204						2.32667	-0.38443
2.33	-0.52556					2.33	-0.39371					2.33	-0.36996							2.33	-0.34202						2.33	-0.38444
2.33333	-0.52555					2.33333	-0.3937					2.33333	-0.36994							2.33333	-0.34202						2.33333	-0.38445
2.33667	-0.52556					2.33667	-0.39371					2.33667	-0.36992							2.33667	-0.34203						2.33667	-0.38447
2.34	-0.52555					2.34	-0.39373					2.34	-0.36993							2.34	-0.34202						2.34	-0.38446
2.34333	-0.52556					2.34333	-0.39375					2.34333	-0.3699							2.34333	-0.34201						2.34333	-0.38445
2.34667	-0.52555					2.34667	-0.39375					2.34667	-0.36991							2.34667	-0.34199						2.34667	-0.38443
2.35	-0.52555					2.35	-0.39372					2.35	-0.36989							2.35	-0.34198						2.35	-0.38442
2.35333	-0.52557					2.35333	-0.39371					2.35333	-0.36986							2.35333	-0.34198						2.35333	-0.38438
2.35667	-0.52559					2.35667	-0.39374					2.35667	-0.36982							2.35667	-0.342						2.35667	-0.38433
2.36	-0.52561					2.36	-0.39377					2.36	-0.3698							2.36	-0.34201						2.36	-0.38428
2.36333	-0.52563					2.36333	-0.39377					2.36333	-0.36978							2.36333	-0.34201						2.36333	-0.38424
2.36667	-0.52566					2.36667	-0.39376					2.36667	-0.36977							2.36667	-0.34201						2.36667	-0.38421
2.37	-0.52569					2.37	-0.39376					2.37	-0.36976							2.37	-0.34201						2.37	-0.38417
2.37333	-0.52571					2.37333	-0.39377					2.37333	-0.36975							2.37333	-0.34199						2.37333	-0.38411
2.37667	-0.52572					2.37667	-0.39377					2.37667	-0.36976							2.37667	-0.34195						2.37667	-0.38406
2.38	-0.52576					2.38	-0.39376					2.38	-0.36976							2.38	-0.34193						2.38	-0.384
2.38333	-0.52582					2.38333	-0.39374					2.38333	-0.36975							2.38333	-0.34191						2.38333	-0.38397
2.38667	-0.52592					2.38667	-0.39373					2.38667	-0.36974							2.38667	-0.34188						2.38667	-0.38393
2.39	-0.52597					2.39	-0.39372					2.39	-0.36976							2.39	-0.34182						2.39	-0.38389
2.39333	-0.526					2.39333	-0.3937					2.39333	-0.36979							2.39333	-0.34176						2.39333	-0.38384
2.39667	-0.52607					2.39667	-0.3937					2.39667	-0.3698							2.39667	-0.34169						2.39667	-0.38378
2.4	-0.52609					2.4	-0.3937					2.4	-0.3698							2.4	-0.34163						2.4	-0.38373
2.40333	-0.52607					2.40333	-0.39373					2.40333	-0.36984							2.40333	-0.34156						2.40333	-0.38373
2.40667	-0.52609					2.40667	-0.39373					2.40667	-0.36989							2.40667	-0.3415						2.40667	-0.38371
2.41	-0.52616					2.41	-0.39377					2.41	-0.36992							2.41	-0.34144						2.41	-0.38369
2.41333	-0.5262					2.41333	-0.39378					2.41333	-0.36993							2.41333	-0.34138						2.41333	-0.38366
2.41667	-0.52622					2.41667	-0.3938					2.41667	-0.36994							2.41667	-0.34131						2.41667	-0.38365
2.42	-0.52623					2.42	-0.3938					2.42	-0.36994							2.42	-0.34125						2.42	-0.38363
2.42333	-0.52627					2.42333	-0.39381					2.42333	-0.36993							2.42333	-0.3412						2.42333	-0.3836
2.42667	-0.52628					2.42667	-0.39383					2.42667	-0.36993							2.42667	-0.34116						2.42667	-0.3836
2.43	-0.52629					2.43	-0.39385					2.43	-0.36992							2.43	-0.34111						2.43	-0.38361
2.43333	-0.5263					2.43333	-0.39387					2.43333	-0.36991							2.43333	-0.34105						2.43333	-0.38361
2.43667	-0.52631					2.43667	-0.39389					2.43667	-0.36992							2.43667	-0.341						2.43667	-0.38359
2.44	-0.52629					2.44	-0.39391					2.44	-0.36994							2.44	-0.34097						2.44	-0.38359
2.44333	-0.52628					2.44333	-0.39393					2.44333	-0.36993							2.44333	-0.34095						2.44333	-0.38358
2.44667	-0.52626					2.44667	-0.39395					2.44667	-0.36988							2.44667	-0.34094						2.44667	-0.38361
2.45	-0.52626					2.45	-0.39399					2.45	-0.36979							2.45	-0.34093						2.45	-0.38365
2.45333	-0.52627					2.45333	-0.39404					2.45333	-0.36973							2.45333	-0.34092						2.45333	-0.38368
2.45667	-0.52629					2.45667	-0.39409					2.45667	-0.36967							2.45667	-0.34091						2.45667	-0.3837
2.46	-0.52627					2.46	-0.39408					2.46	-0.36964							2.46	-0.34091						2.46	-0.3837
2.46333	-0.52626					2.46333	-0.39408					2.46333	-0.36961							2.46333	-0.3409						2.46333	-0.38368
2.46667	-0.52624					2.46667	-0.39409					2.46667	-0.36959							2.46667	-0.34089						2.46667	-0.38367
2.47	-0.52619					2.47	-0.39412					2.47	-0.36954							2.47	-0.34088						2.47	-0.38368
2.47333	-0.52615					2.47333	-0.39414					2.47333	-0.36948							2.47333	-0.34086						2.47333	-0.38371
2.47667	-0.52613					2.47667	-0.39413					2.47667	-0.36942							2.47667	-0.34085						2.47667	-0.38372
2.48	-0.52611					2.48	-0.39414					2.48	-0.36936							2.48	-0.34082						2.48	-0.38374
2.48333	-0.52609					2.48333	-0.39416					2.48333	-0.36932							2.48333	-0.34079						2.48333	-0.38374
2.48667	-0.5261					2.48667	-0.39417					2.48667	-0.36929							2.48667	-0.34076						2.48667	-0.38375
2.49	-0.52609					2.49	-0.39419					2.49	-0.36928							2.49	-0.34072						2.49	-0.38375
2.49333	-0.52608					2.49333	-0.3942					2.49333	-0.36927							2.49333	-0.3407						2.49333	-0.38376
2.49667	-0.52608					2.49667	-0.39423					2.49667	-0.3693							2.49667	-0.34068						2.49667	-0.38374
2.5	-0.52605					2.5	-0.39423					2.5	-0.36931							2.5	-0.34065						2.5	-0.38374
2.50333	-0.52603					2.50333	-0.39424					2.50333	-0.36933							2.50333	-0.34061						2.50333	-0.38374
2.50667	-0.52603					2.50667	-0.39426					2.50667	-0.36935							2.50667	-0.34057						2.50667	-0.38376
2.51	-0.52604					2.51	-0.39429					2.51	-0.36935							2.51	-0.34055						2.51	-0.38374
2.51333	-0.52604					2.51333	-0.39433					2.51333	-0.36935							2.51333	-0.34054						2.51333	-0.3837
2.51667	-0.52604					2.51667	-0.39436					2.51667	-0.36935							2.51667	-0.34052						2.51667	-0.38366
2.52	-0.52603					2.52	-0.39437					2.52	-0.36938							2.52	-0.34051						2.52	-0.38366
2.52333	-0.52606					2.52333	-0.3944					2.52333	-0.36942							2.52333	-0.34051						2.52333	-0.38368
2.52667	-0.52606					2.52667	-0.3944					2.52667	-0.36943							2.52667	-0.34051						2.52667	-0.38365
2.53	-0.52607					2.53	-0.39441					2.53	-0.36944							2.53	-0.34052						2.53	-0.3836
2.53333	-0.52608					2.53333	-0.39441					2.53333	-0.36944							2.53333	-0.34054						2.53333	-0.38355
2.53667	-0.52616					2.53667	-0.39441					2.53667	-0.36947							2.53667	-0.34056						2.53667	-0.38351
2.54	-0.52621					2.54	-0.39441					2.54	-0.36949							2.54	-0.34056						2.54	-0.38347
2.54333	-0.52624					2.54333	-0.39442					2.54333	-0.36948							2.54333	-0.34058						2.54333	-0.38341
2.54667	-0.52629					2.54667	-0.39444					2.54667	-0.36948							2.54667	-0.3406						2.54667	-0.38334
2.55	-0.52636					2.55	-0.39448					2.55	-0.36948							2.55	-0.3406						2.55	-0.38329
2.55333	-0.52641					2.55333	-0.39451					2.55333	-0.36947							2.55333	-0.34056						2.55333	-0.38323
2.55667	-0.52644					2.55667	-0.39456					2.55667	-0.36945							2.55667	-0.3405						2.55667	-0.38319
2.56	-0.52648					2.56	-0.39462					2.56	-0.36943							2.56	-0.34039						2.56	-0.38316
2.56333	-0.52652					2.56333	-0.39467					2.56333	-0.36938							2.56333	-0.34023						2.56333	-0.38314
2.56667	-0.52657					2.56667	-0.39469					2.56667	-0.3693							2.56667	-0.33999						2.56667	-0.38312
2.57	-0.52664					2.57	-0.39475					2.57	-0.36918							2.57	-0.33964						2.57	-0.3831
2.57333	-0.52672					2.57333	-0.39481					2.57333	-0.36903							2.57333	-0.33918						2.57333	-0.38307
2.57667	-0.52677					2.57667	-0.39484					2.57667	-0.36882							2.57667	-0.33856						2.57667	-0.38305
2.58	-0.52679					2.58	-0.39487					2.58	-0.36855							2.58	-0.33777						2.58	-0.38301
2.58333	-0.52682					2.58333	-0.39487					2.58333	-0.36814							2.58333	-0.3368						2.58333	-0.38293
2.58667	-0.52687					2.58667	-0.39481					2.58667	-0.36764							2.58667	-0.33562						2.58667	-0.38281
2.59	-0.52688					2.59	-0.39469					2.59	-0.367							2.59	-0.33419						2.59	-0.38264
2.59333	-0.52689					2.59333	-0.39453					2.59333	-0.36623							2.59333	-0.33251						2.59333	-0.3824
2.59667	-0.52686					2.59667	-0.39432					2.59667	-0.3653							2.59667	-0.33056						2.59667	-0.38207
2.6	-0.52677					2.6	-0.394					2.6	-0.36417							2.6	-0.32835						2.6	-0.38167
2.60333	-0.52664					2.60333	-0.39359					2.60333	-0.36286							2.60333	-0.32584						2.60333	-0.38119
2.60667	-0.52643					2.60667	-0.39303					2.60667	-0.36135							2.60667	-0.32305						2.60667	-0.38058
2.61	-0.52613					2.61	-0.39232					2.61	-0.35962							2.61	-0.31994						2.61	-0.3798
2.61333	-0.52575					2.61333	-0.39149					2.61333	-0.35768							2.61333	-0.31655						2.61333	-0.37888
2.61667	-0.52523					2.61667	-0.39052					2.61667	-0.35553							2.61667	-0.31291						2.61667	-0.3778
2.62	-0.52457					2.62	-0.3894					2.62	-0.35317							2.62	-0.30899						2.62	-0.37654
2.62333	-0.52373					2.62333	-0.38808					2.62333	-0.3506							2.62333	-0.30487						2.62333	-0.37509
2.62667	-0.52272					2.62667	-0.38655					2.62667	-0.34785							2.62667	-0.30055						2.62667	-0.37344
2.63	-0.52157					2.63	-0.38484					2.63	-0.3449							2.63	-0.29606						2.63	-0.37161
2.63333	-0.52025					2.63333	-0.38298					2.63333	-0.34183							2.63333	-0.2914						2.63333	-0.36957
2.63667	-0.51873					2.63667	-0.38095					2.63667	-0.33864							2.63667	-0.28663						2.63667	-0.36736
2.64	-0.517					2.64	-0.37878					2.64	-0.33531							2.64	-0.28178						2.64	-0.36499
2.64333	-0.51507					2.64333	-0.37646					2.64333	-0.33187							2.64333	-0.27688						2.64333	-0.36251
2.64667	-0.51296					2.64667	-0.37398					2.64667	-0.32838							2.64667	-0.27196						2.64667	-0.3599
2.65	-0.51071					2.65	-0.37138					2.65	-0.32485							2.65	-0.26707						2.65	-0.35715
2.65333	-0.50828					2.65333	-0.36868					2.65333	-0.3213							2.65333	-0.26221						2.65333	-0.35429
2.65667	-0.50567					2.65667	-0.36589					2.65667	-0.31773							2.65667	-0.25741						2.65667	-0.35139
2.66	-0.50292					2.66	-0.36302					2.66	-0.31418							2.66	-0.25269						2.66	-0.34841
2.66333	-0.50009					2.66333	-0.36009					2.66333	-0.31069							2.66333	-0.24809						2.66333	-0.34537
2.66667	-0.49719					2.66667	-0.35717					2.66667	-0.30728							2.66667	-0.24362						2.66667	-0.34232
2.67	-0.4942					2.67	-0.35423					2.67	-0.3039							2.67	-0.2393						2.67	-0.33926
2.67333	-0.49116					2.67333	-0.3513					2.67333	-0.30058							2.67333	-0.23516						2.67333	-0.33623
2.67667	-0.4881					2.67667	-0.34837					2.67667	-0.29736							2.67667	-0.23119						2.67667	-0.33322
2.68	-0.48506					2.68	-0.34548					2.68	-0.29429							2.68	-0.22741						2.68	-0.33026
2.68333	-0.48202					2.68333	-0.34266					2.68333	-0.29134							2.68333	-0.22382						2.68333	-0.32737
2.68667	-0.47899					2.68667	-0.33992					2.68667	-0.28849							2.68667	-0.2204						2.68667	-0.32456
2.69	-0.476					2.69	-0.33723					2.69	-0.28573							2.69	-0.21717						2.69	-0.32185
2.69333	-0.47309					2.69333	-0.33464					2.69333	-0.2831							2.69333	-0.21415						2.69333	-0.31925
2.69667	-0.47031					2.69667	-0.33214					2.69667	-0.28062							2.69667	-0.21131						2.69667	-0.31672
2.7	-0.46761					2.7	-0.32975					2.7	-0.27829							2.7	-0.20865						2.7	-0.31428
2.70333	-0.46501					2.70333	-0.32741					2.70333	-0.27609							2.70333	-0.20616						2.70333	-0.31194
2.70667	-0.4625					2.70667	-0.32518					2.70667	-0.27401							2.70667	-0.20385						2.70667	-0.3097
2.71	-0.46011					2.71	-0.32306					2.71	-0.27202							2.71	-0.20172						2.71	-0.3076
2.71333	-0.45785					2.71333	-0.32106					2.71333	-0.27017							2.71333	-0.19975						2.71333	-0.30561
2.71667	-0.45569					2.71667	-0.31918					2.71667	-0.26844							2.71667	-0.19793						2.71667	-0.30373
2.72	-0.45365					2.72	-0.31738					2.72	-0.26684							2.72	-0.19627						2.72	-0.30196
2.72333	-0.45176					2.72333	-0.31567					2.72333	-0.26539							2.72333	-0.19475						2.72333	-0.30028
2.72667	-0.44999					2.72667	-0.31404					2.72667	-0.26405							2.72667	-0.19339						2.72667	-0.29872
2.73	-0.44831					2.73	-0.31254					2.73	-0.26281							2.73	-0.19217						2.73	-0.29727
2.73333	-0.44674					2.73333	-0.31112					2.73333	-0.26169							2.73333	-0.19109						2.73333	-0.2959
2.73667	-0.44526					2.73667	-0.30977					2.73667	-0.2607							2.73667	-0.19016						2.73667	-0.29465
2.74	-0.4439					2.74	-0.3085					2.74	-0.2598							2.74	-0.18933						2.74	-0.29348
2.74333	-0.44265					2.74333	-0.3073					2.74333	-0.259							2.74333	-0.18864						2.74333	-0.29242
2.74667	-0.44148					2.74667	-0.30618					2.74667	-0.25831							2.74667	-0.18807						2.74667	-0.29146
2.75	-0.44038					2.75	-0.30512					2.75	-0.25774							2.75	-0.18763						2.75	-0.2906
2.75333	-0.4394					2.75333	-0.30415					2.75333	-0.25724							2.75333	-0.18732						2.75333	-0.28982
2.75667	-0.43852					2.75667	-0.30326					2.75667	-0.25683							2.75667	-0.1871						2.75667	-0.28916
2.76	-0.4377					2.76	-0.30243					2.76	-0.25651							2.76	-0.187						2.76	-0.28858
2.76333	-0.43693					2.76333	-0.30166					2.76333	-0.2563							2.76333	-0.187						2.76333	-0.28807
2.76667	-0.43625					2.76667	-0.30097					2.76667	-0.25622							2.76667	-0.1871						2.76667	-0.28764
2.77	-0.43562					2.77	-0.30033					2.77	-0.25623							2.77	-0.1873						2.77	-0.2873
2.77333	-0.43508					2.77333	-0.29976					2.77333	-0.2563							2.77333	-0.18759						2.77333	-0.28703
2.77667	-0.43461					2.77667	-0.29924					2.77667	-0.25639							2.77667	-0.18796						2.77667	-0.28685
2.78	-0.43421					2.78	-0.29879					2.78	-0.25659							2.78	-0.18844						2.78	-0.28672
2.78333	-0.43384					2.78333	-0.29838					2.78333	-0.25688							2.78333	-0.18896						2.78333	-0.28665
2.78667	-0.43353					2.78667	-0.29803					2.78667	-0.25722							2.78667	-0.18955						2.78667	-0.28663
2.79	-0.4333					2.79	-0.29776					2.79	-0.25758							2.79	-0.19019						2.79	-0.2867
2.79333	-0.43313					2.79333	-0.29755					2.79333	-0.25802							2.79333	-0.19091						2.79333	-0.28684
2.79667	-0.43299					2.79667	-0.29739					2.79667	-0.25852							2.79667	-0.19169						2.79667	-0.28701
2.8	-0.43288					2.8	-0.29728					2.8	-0.25907							2.8	-0.1925						2.8	-0.28723
2.80333	-0.43281					2.80333	-0.29722					2.80333	-0.25969							2.80333	-0.19335						2.80333	-0.28752
2.80667	-0.43281					2.80667	-0.29721					2.80667	-0.26033							2.80667	-0.19423						2.80667	-0.28785
2.81	-0.43285					2.81	-0.29724					2.81	-0.261							2.81	-0.19516						2.81	-0.2882
2.81333	-0.43287					2.81333	-0.29732					2.81333	-0.26171							2.81333	-0.19611						2.81333	-0.28856
2.81667	-0.43295					2.81667	-0.29744					2.81667	-0.2625							2.81667	-0.19709						2.81667	-0.28898
2.82	-0.43309					2.82	-0.29761					2.82	-0.26328							2.82	-0.19808						2.82	-0.28942
2.82333	-0.43329					2.82333	-0.29782					2.82333	-0.26408							2.82333	-0.19911						2.82333	-0.28991
2.82667	-0.43354					2.82667	-0.29807					2.82667	-0.26492							2.82667	-0.20015						2.82667	-0.29045
2.83	-0.4338					2.83	-0.29836					2.83	-0.26578							2.83	-0.20121						2.83	-0.29101
2.83333	-0.43407					2.83333	-0.29869					2.83333	-0.26663							2.83333	-0.2023						2.83333	-0.29157
2.83667	-0.43436					2.83667	-0.29901					2.83667	-0.26754							2.83667	-0.2034						2.83667	-0.29215
2.84	-0.43465					2.84	-0.29937					2.84	-0.26848							2.84	-0.20452						2.84	-0.29276
2.84333	-0.43496					2.84333	-0.29977					2.84333	-0.26941							2.84333	-0.20564						2.84333	-0.29341
2.84667	-0.43527					2.84667	-0.3002					2.84667	-0.27033							2.84667	-0.20679						2.84667	-0.29413
2.85	-0.43559					2.85	-0.30065					2.85	-0.27125							2.85	-0.20796						2.85	-0.29485
2.85333	-0.43594					2.85333	-0.30112					2.85333	-0.27218							2.85333	-0.20914						2.85333	-0.29554
2.85667	-0.43631					2.85667	-0.30162					2.85667	-0.27312							2.85667	-0.21032						2.85667	-0.29626
2.86	-0.4367					2.86	-0.30211					2.86	-0.27404							2.86	-0.21152						2.86	-0.29702
2.86333	-0.4371					2.86333	-0.30258					2.86333	-0.27498							2.86333	-0.21273						2.86333	-0.2978
2.86667	-0.43749					2.86667	-0.30304					2.86667	-0.27591							2.86667	-0.21396						2.86667	-0.29855
2.87	-0.4379					2.87	-0.30353					2.87	-0.27685							2.87	-0.2152						2.87	-0.29931
2.87333	-0.43833					2.87333	-0.30402					2.87333	-0.2778							2.87333	-0.21646						2.87333	-0.30009
2.87667	-0.43881					2.87667	-0.30456					2.87667	-0.27875							2.87667	-0.21775						2.87667	-0.30091
2.88	-0.43926					2.88	-0.30509					2.88	-0.27971							2.88	-0.21904						2.88	-0.30174
2.88333	-0.43974					2.88333	-0.30561					2.88333	-0.28067							2.88333	-0.22035						2.88333	-0.30259
2.88667	-0.44026					2.88667	-0.30614					2.88667	-0.28162							2.88667	-0.22165						2.88667	-0.30344
2.89	-0.44078					2.89	-0.30668					2.89	-0.28258							2.89	-0.22295						2.89	-0.30428
2.89333	-0.44129					2.89333	-0.30718					2.89333	-0.28355							2.89333	-0.22425						2.89333	-0.30511
2.89667	-0.44182					2.89667	-0.30768					2.89667	-0.28454							2.89667	-0.22557						2.89667	-0.30595
2.9	-0.44237					2.9	-0.3082					2.9	-0.28554							2.9	-0.22691						2.9	-0.30678
2.90333	-0.44293					2.90333	-0.30876					2.90333	-0.28654							2.90333	-0.22824						2.90333	-0.30763
2.90667	-0.44348					2.90667	-0.30932					2.90667	-0.28757							2.90667	-0.22959						2.90667	-0.3085
2.91	-0.44403					2.91	-0.30988					2.91	-0.28861							2.91	-0.23093						2.91	-0.30935
2.91333	-0.44457					2.91333	-0.31041					2.91333	-0.28961							2.91333	-0.23227						2.91333	-0.31021
2.91667	-0.44512					2.91667	-0.31096					2.91667	-0.29062							2.91667	-0.23361						2.91667	-0.3111
2.92	-0.44566					2.92	-0.31151					2.92	-0.29163							2.92	-0.23496						2.92	-0.31196
2.92333	-0.44622					2.92333	-0.31211					2.92333	-0.29266							2.92333	-0.23631						2.92333	-0.31283
2.92667	-0.44678					2.92667	-0.31276					2.92667	-0.29364							2.92667	-0.23765						2.92667	-0.31369
2.93	-0.44732					2.93	-0.31338					2.93	-0.29463							2.93	-0.23898						2.93	-0.31458
2.93333	-0.44787					2.93333	-0.31402					2.93333	-0.29563							2.93333	-0.24033						2.93333	-0.31545
2.93667	-0.4484					2.93667	-0.31466					2.93667	-0.29663							2.93667	-0.24168						2.93667	-0.3163
2.94	-0.44896					2.94	-0.31535					2.94	-0.29763							2.94	-0.24303						2.94	-0.31718
2.94333	-0.44949					2.94333	-0.31605					2.94333	-0.29862							2.94333	-0.24435						2.94333	-0.31806
2.94667	-0.45006					2.94667	-0.31674					2.94667	-0.2996							2.94667	-0.24565						2.94667	-0.31892
2.95	-0.45063					2.95	-0.31744					2.95	-0.30056							2.95	-0.24695						2.95	-0.31976
2.95333	-0.45121					2.95333	-0.31815					2.95333	-0.30153							2.95333	-0.24824						2.95333	-0.32061
2.95667	-0.45175					2.95667	-0.31885					2.95667	-0.30249							2.95667	-0.24951						2.95667	-0.32146
2.96	-0.45227					2.96	-0.31959					2.96	-0.30344							2.96	-0.25078						2.96	-0.32229
2.96333	-0.4528					2.96333	-0.32033					2.96333	-0.30437							2.96333	-0.25203						2.96333	-0.3231
2.96667	-0.45336					2.96667	-0.32104					2.96667	-0.3053							2.96667	-0.25326						2.96667	-0.32392
2.97	-0.45395					2.97	-0.32175					2.97	-0.30623							2.97	-0.25448						2.97	-0.32474
2.97333	-0.45455					2.97333	-0.32246					2.97333	-0.30715							2.97333	-0.25567						2.97333	-0.32555
2.97667	-0.45512					2.97667	-0.32319					2.97667	-0.30803							2.97667	-0.25685						2.97667	-0.32638
2.98	-0.45568					2.98	-0.32393					2.98	-0.3089							2.98	-0.258						2.98	-0.32722
2.98333	-0.45623					2.98333	-0.32467					2.98333	-0.30973							2.98333	-0.25915						2.98333	-0.32805
2.98667	-0.45679					2.98667	-0.32538					2.98667	-0.31055							2.98667	-0.26029						2.98667	-0.32883
2.99	-0.45738					2.99	-0.32609					2.99	-0.31137							2.99	-0.26141						2.99	-0.32957
2.99333	-0.45795					2.99333	-0.3268					2.99333	-0.31221							2.99333	-0.26251						2.99333	-0.33031
2.99667	-0.45852					2.99667	-0.32751					2.99667	-0.313							2.99667	-0.26358						2.99667	-0.33105
3	-0.45908					3	-0.32818					3	-0.31377							3	-0.26465						3	-0.33178
3.00333	-0.45965					3.00333	-0.32884					3.00333	-0.31456							3.00333	-0.2657						3.00333	-0.33254
3.00667	-0.46025					3.00667	-0.32949					3.00667	-0.31532							3.00667	-0.26672						3.00667	-0.33327
3.01	-0.46082					3.01	-0.33011					3.01	-0.31607							3.01	-0.26773						3.01	-0.33398
3.01333	-0.4614					3.01333	-0.33072					3.01333	-0.3168							3.01333	-0.26872						3.01333	-0.33468
3.01667	-0.46198					3.01667	-0.3313					3.01667	-0.31751							3.01667	-0.26969						3.01667	-0.33538
3.02	-0.46254					3.02	-0.33189					3.02	-0.31821							3.02	-0.27065						3.02	-0.33608
3.02333	-0.46308					3.02333	-0.33248					3.02333	-0.3189							3.02333	-0.27161						3.02333	-0.33677
3.02667	-0.46364					3.02667	-0.33305					3.02667	-0.31956							3.02667	-0.27253						3.02667	-0.33744
3.03	-0.46419					3.03	-0.33361					3.03	-0.32024							3.03	-0.27341						3.03	-0.33809
3.03333	-0.46473					3.03333	-0.33416					3.03333	-0.32087							3.03333	-0.27429						3.03333	-0.3387
3.03667	-0.46525					3.03667	-0.3347					3.03667	-0.32146							3.03667	-0.27517						3.03667	-0.33929
3.04	-0.46583					3.04	-0.33526					3.04	-0.32204							3.04	-0.27603						3.04	-0.33989
3.04333	-0.46643					3.04333	-0.33579					3.04333	-0.32258							3.04333	-0.27687						3.04333	-0.34047
3.04667	-0.46706					3.04667	-0.33631					3.04667	-0.32311							3.04667	-0.2777						3.04667	-0.34104
3.05	-0.46765					3.05	-0.33683					3.05	-0.32367							3.05	-0.2785						3.05	-0.34159
3.05333	-0.46823					3.05333	-0.33735					3.05333	-0.32423							3.05333	-0.27928						3.05333	-0.34211
3.05667	-0.46883					3.05667	-0.33787					3.05667	-0.32474							3.05667	-0.28006						3.05667	-0.34262
3.06	-0.46945					3.06	-0.33839					3.06	-0.32522							3.06	-0.28082						3.06	-0.3431
3.06333	-0.47007					3.06333	-0.3389					3.06333	-0.32569							3.06333	-0.28156						3.06333	-0.34355
3.06667	-0.47068					3.06667	-0.33941					3.06667	-0.32615							3.06667	-0.28229						3.06667	-0.34399
3.07	-0.47129					3.07	-0.33989					3.07	-0.32661							3.07	-0.28301						3.07	-0.34444
3.07333	-0.47188					3.07333	-0.34039					3.07333	-0.32706							3.07333	-0.28369						3.07333	-0.34488
3.07667	-0.47248					3.07667	-0.34087					3.07667	-0.32752							3.07667	-0.28437						3.07667	-0.34531
3.08	-0.47313					3.08	-0.34133					3.08	-0.32795							3.08	-0.28504						3.08	-0.34571
3.08333	-0.47376					3.08333	-0.3418					3.08333	-0.32836							3.08333	-0.28569						3.08333	-0.3461
3.08667	-0.47438					3.08667	-0.34227					3.08667	-0.32875							3.08667	-0.28633						3.08667	-0.34645
3.09	-0.47498					3.09	-0.34275					3.09	-0.32913							3.09	-0.28697						3.09	-0.34682
3.09333	-0.47559					3.09333	-0.3432					3.09333	-0.32953							3.09333	-0.2876						3.09333	-0.34718
3.09667	-0.47623					3.09667	-0.34366					3.09667	-0.32993							3.09667	-0.28821						3.09667	-0.34754
3.1	-0.47686					3.1	-0.34411					3.1	-0.33031							3.1	-0.28881						3.1	-0.34786
3.10333	-0.47747					3.10333	-0.34456					3.10333	-0.33068							3.10333	-0.28941						3.10333	-0.3482
3.10667	-0.47805					3.10667	-0.345					3.10667	-0.33103							3.10667	-0.28999						3.10667	-0.34853
3.11	-0.47864					3.11	-0.34543					3.11	-0.33135							3.11	-0.29055						3.11	-0.34886
3.11333	-0.47921					3.11333	-0.34587					3.11333	-0.33163							3.11333	-0.29108						3.11333	-0.34915
3.11667	-0.4798					3.11667	-0.34627					3.11667	-0.33193							3.11667	-0.29159						3.11667	-0.34943
3.12	-0.48038					3.12	-0.34665					3.12	-0.33224							3.12	-0.29209						3.12	-0.34973
3.12333	-0.48097					3.12333	-0.34703					3.12333	-0.33254							3.12333	-0.29258						3.12333	-0.35001
3.12667	-0.4815					3.12667	-0.34742					3.12667	-0.33282							3.12667	-0.29305						3.12667	-0.35028
3.13	-0.48203					3.13	-0.34779					3.13	-0.33307							3.13	-0.29349						3.13	-0.35047
3.13333	-0.48255					3.13333	-0.34815					3.13333	-0.33333							3.13333	-0.29391						3.13333	-0.35067
3.13667	-0.48309					3.13667	-0.34849					3.13667	-0.33358							3.13667	-0.29432						3.13667	-0.35088
3.14	-0.48362					3.14	-0.3488					3.14	-0.33382							3.14	-0.29471						3.14	-0.35106
3.14333	-0.48412					3.14333	-0.3491					3.14333	-0.33404							3.14333	-0.29509						3.14333	-0.35121
3.14667	-0.48461					3.14667	-0.34942					3.14667	-0.33425							3.14667	-0.29544						3.14667	-0.35136
3.15	-0.48506					3.15	-0.34974					3.15	-0.33447							3.15	-0.29577						3.15	-0.35155
3.15333	-0.48551					3.15333	-0.35003					3.15333	-0.3347							3.15333	-0.2961						3.15333	-0.35173
3.15667	-0.48597					3.15667	-0.3503					3.15667	-0.33492							3.15667	-0.29642						3.15667	-0.35188
3.16	-0.48642					3.16	-0.35058					3.16	-0.33513							3.16	-0.2967						3.16	-0.35201
3.16333	-0.48682					3.16333	-0.35087					3.16333	-0.3353							3.16333	-0.29697						3.16333	-0.35214
3.16667	-0.48719					3.16667	-0.35114					3.16667	-0.33546							3.16667	-0.29723						3.16667	-0.35228
3.17	-0.48754					3.17	-0.35143					3.17	-0.33563							3.17	-0.29748						3.17	-0.3524
3.17333	-0.48792					3.17333	-0.35169					3.17333	-0.3358							3.17333	-0.29773						3.17333	-0.3525
3.17667	-0.48826					3.17667	-0.35193					3.17667	-0.33594							3.17667	-0.29799						3.17667	-0.35262
3.18	-0.48856					3.18	-0.35216					3.18	-0.33609							3.18	-0.29825						3.18	-0.35275
3.18333	-0.48885					3.18333	-0.35243					3.18333	-0.33622							3.18333	-0.29848						3.18333	-0.35288
3.18667	-0.48915					3.18667	-0.35274					3.18667	-0.33635							3.18667	-0.29869						3.18667	-0.353
3.19	-0.4895					3.19	-0.35301					3.19	-0.33649							3.19	-0.29891						3.19	-0.35307
3.19333	-0.48981					3.19333	-0.35328					3.19333	-0.33665							3.19333	-0.29912						3.19333	-0.35313
3.19667	-0.49009					3.19667	-0.35353					3.19667	-0.33679							3.19667	-0.29933						3.19667	-0.35319
3.2	-0.49037					3.2	-0.3538					3.2	-0.33692							3.2	-0.29953						3.2	-0.35324
3.20333	-0.49068					3.20333	-0.35404					3.20333	-0.33701							3.20333	-0.29973						3.20333	-0.3533
3.20667	-0.49099					3.20667	-0.35431					3.20667	-0.33708							3.20667	-0.29993						3.20667	-0.35336
3.21	-0.4913					3.21	-0.35459					3.21	-0.33718							3.21	-0.30013						3.21	-0.35341
3.21333	-0.49154					3.21333	-0.35488					3.21333	-0.33726							3.21333	-0.30033						3.21333	-0.35346
3.21667	-0.49179					3.21667	-0.35513					3.21667	-0.33736							3.21667	-0.30052						3.21667	-0.35349
3.22	-0.49203					3.22	-0.35534					3.22	-0.33745							3.22	-0.30071						3.22	-0.35353
3.22333	-0.49227					3.22333	-0.35559					3.22333	-0.33753							3.22333	-0.30089						3.22333	-0.35355
3.22667	-0.49249					3.22667	-0.35583					3.22667	-0.33757							3.22667	-0.30107						3.22667	-0.35357
3.23	-0.49272					3.23	-0.35605					3.23	-0.3376							3.23	-0.30125						3.23	-0.3536
3.23333	-0.49295					3.23333	-0.35625					3.23333	-0.33765							3.23333	-0.30142						3.23333	-0.35363
3.23667	-0.49318					3.23667	-0.35647					3.23667	-0.33771							3.23667	-0.3016						3.23667	-0.35362
3.24	-0.49339					3.24	-0.35668					3.24	-0.33773							3.24	-0.30178						3.24	-0.35363
3.24333	-0.4936					3.24333	-0.35687					3.24333	-0.33775							3.24333	-0.30196						3.24333	-0.35363
3.24667	-0.49384					3.24667	-0.35708					3.24667	-0.33775							3.24667	-0.30212						3.24667	-0.35363
3.25	-0.49404					3.25	-0.35729					3.25	-0.33778							3.25	-0.30228						3.25	-0.35364
3.25333	-0.49421					3.25333	-0.35748					3.25333	-0.33781							3.25333	-0.30246						3.25333	-0.35365
3.25667	-0.49442					3.25667	-0.35766					3.25667	-0.33782							3.25667	-0.30261						3.25667	-0.35368
3.26	-0.4946					3.26	-0.35781					3.26	-0.33781							3.26	-0.30275						3.26	-0.35371
3.26333	-0.49476					3.26333	-0.35797					3.26333	-0.33781							3.26333	-0.30288						3.26333	-0.35372
3.26667	-0.49491					3.26667	-0.35814					3.26667	-0.33784							3.26667	-0.30303						3.26667	-0.35372
3.27	-0.49504					3.27	-0.35832					3.27	-0.33783							3.27	-0.30318						3.27	-0.35371
3.27333	-0.49517					3.27333	-0.35852					3.27333	-0.33779							3.27333	-0.30332						3.27333	-0.35372
3.27667	-0.49532					3.27667	-0.35871					3.27667	-0.33777							3.27667	-0.30346						3.27667	-0.35374
3.28	-0.49546					3.28	-0.35891					3.28	-0.33772							3.28	-0.30358						3.28	-0.35377
3.28333	-0.49555					3.28333	-0.3591					3.28333	-0.33772							3.28333	-0.3037						3.28333	-0.35381
3.28667	-0.49567					3.28667	-0.35931					3.28667	-0.33772							3.28667	-0.30382						3.28667	-0.35384
3.29	-0.49578					3.29	-0.35951					3.29	-0.33773							3.29	-0.30394						3.29	-0.35388
3.29333	-0.49593					3.29333	-0.35972					3.29333	-0.3377							3.29333	-0.30407						3.29333	-0.35393
3.29667	-0.4961					3.29667	-0.35992					3.29667	-0.33767							3.29667	-0.3042						3.29667	-0.35399
3.3	-0.49623					3.3	-0.3601					3.3	-0.33762							3.3	-0.30431						3.3	-0.35407
3.30333	-0.49635					3.30333	-0.3603					3.30333	-0.33755							3.30333	-0.30441						3.30333	-0.35412
3.30667	-0.49646					3.30667	-0.36052					3.30667	-0.33749							3.30667	-0.30451						3.30667	-0.35417
3.31	-0.49659					3.31	-0.36072					3.31	-0.33744							3.31	-0.30462						3.31	-0.35421
3.31333	-0.49671					3.31333	-0.36091					3.31333	-0.33737							3.31333	-0.30472						3.31333	-0.35426
3.31667	-0.49686					3.31667	-0.36108					3.31667	-0.33731							3.31667	-0.30481						3.31667	-0.35431
3.32	-0.497					3.32	-0.36126					3.32	-0.33726							3.32	-0.30491						3.32	-0.35433
3.32333	-0.49713					3.32333	-0.36145					3.32333	-0.33725							3.32333	-0.30502						3.32333	-0.35433
3.32667	-0.49727					3.32667	-0.36161					3.32667	-0.33723							3.32667	-0.3051						3.32667	-0.35439
3.33	-0.49747					3.33	-0.36177					3.33	-0.33722							3.33	-0.30517						3.33	-0.35444
3.33333	-0.4976					3.33333	-0.36193					3.33333	-0.33717							3.33333	-0.30522						3.33333	-0.35445
3.33667	-0.49772					3.33667	-0.36208					3.33667	-0.33713							3.33667	-0.30527						3.33667	-0.35446
3.34	-0.49781					3.34	-0.36221					3.34	-0.33709							3.34	-0.30532						3.34	-0.35448
3.34333	-0.49792					3.34333	-0.36234					3.34333	-0.33707							3.34333	-0.30538						3.34333	-0.35452
3.34667	-0.498					3.34667	-0.36245					3.34667	-0.33704							3.34667	-0.30543						3.34667	-0.35456
3.35	-0.4981					3.35	-0.36253					3.35	-0.33702							3.35	-0.3055						3.35	-0.35458
3.35333	-0.4982					3.35333	-0.36262					3.35333	-0.33702							3.35333	-0.30554						3.35333	-0.35459
3.35667	-0.49831					3.35667	-0.36274					3.35667	-0.337							3.35667	-0.30558						3.35667	-0.35463
3.36	-0.49842					3.36	-0.36284					3.36	-0.33695							3.36	-0.30561						3.36	-0.35465
3.36333	-0.49848					3.36333	-0.36294					3.36333	-0.33689							3.36333	-0.30564						3.36333	-0.35467
3.36667	-0.49857					3.36667	-0.36303					3.36667	-0.33687							3.36667	-0.30567						3.36667	-0.35471
3.37	-0.49867					3.37	-0.36309					3.37	-0.33686							3.37	-0.30571						3.37	-0.35473
3.37333	-0.49874					3.37333	-0.36314					3.37333	-0.33686							3.37333	-0.30576						3.37333	-0.35474
3.37667	-0.4988					3.37667	-0.36321					3.37667	-0.33683							3.37667	-0.30578						3.37667	-0.35475
3.38	-0.49887					3.38	-0.36331					3.38	-0.33684							3.38	-0.30581						3.38	-0.35477
3.38333	-0.49896					3.38333	-0.36335					3.38333	-0.33683							3.38333	-0.30585						3.38333	-0.35479
3.38667	-0.49905					3.38667	-0.36342					3.38667	-0.33683							3.38667	-0.30589						3.38667	-0.35479
3.39	-0.49912					3.39	-0.36351					3.39	-0.33682							3.39	-0.30593						3.39	-0.35479
3.39333	-0.49919					3.39333	-0.36359					3.39333	-0.3368							3.39333	-0.30597						3.39333	-0.35477
3.39667	-0.49925					3.39667	-0.36365					3.39667	-0.3368							3.39667	-0.30601						3.39667	-0.35478
3.4	-0.4993					3.4	-0.36366					3.4	-0.3368							3.4	-0.30605						3.4	-0.35479
3.40333	-0.49937					3.40333	-0.36367					3.40333	-0.33681							3.40333	-0.30611						3.40333	-0.35479
3.40667	-0.4994					3.40667	-0.36369					3.40667	-0.33679							3.40667	-0.30617						3.40667	-0.35477
3.41	-0.49942					3.41	-0.36375					3.41	-0.33678							3.41	-0.30624						3.41	-0.35474
3.41333	-0.49947					3.41333	-0.36382					3.41333	-0.33676							3.41333	-0.3063						3.41333	-0.3547
3.41667	-0.49953					3.41667	-0.36386					3.41667	-0.3368							3.41667	-0.30637						3.41667	-0.35464
3.42	-0.49959					3.42	-0.36392					3.42	-0.33684							3.42	-0.30643						3.42	-0.35459
3.42333	-0.49963					3.42333	-0.36396					3.42333	-0.33687							3.42333	-0.30648						3.42333	-0.35452
3.42667	-0.49968					3.42667	-0.36399					3.42667	-0.33689							3.42667	-0.30652						3.42667	-0.35445
3.43	-0.49971					3.43	-0.36405					3.43	-0.33691							3.43	-0.30657						3.43	-0.35443
3.43333	-0.49973					3.43333	-0.36412					3.43333	-0.33694							3.43333	-0.3066						3.43333	-0.35438
3.43667	-0.49976					3.43667	-0.36419					3.43667	-0.33695							3.43667	-0.30662						3.43667	-0.35432
3.44	-0.49982					3.44	-0.36426					3.44	-0.33695							3.44	-0.30663						3.44	-0.35426
3.44333	-0.49985					3.44333	-0.36432					3.44333	-0.33693							3.44333	-0.30665						3.44333	-0.35421
3.44667	-0.49988					3.44667	-0.3644					3.44667	-0.33695							3.44667	-0.30666						3.44667	-0.35417
3.45	-0.4999					3.45	-0.36445					3.45	-0.33696							3.45	-0.30667						3.45	-0.35412
3.45333	-0.49993					3.45333	-0.3645					3.45333	-0.33695							3.45333	-0.30667						3.45333	-0.3541
3.45667	-0.4999					3.45667	-0.36457					3.45667	-0.3369							3.45667	-0.30665						3.45667	-0.35404
3.46	-0.49985					3.46	-0.36462					3.46	-0.33687							3.46	-0.30664						3.46	-0.35395
3.46333	-0.49981					3.46333	-0.36467					3.46333	-0.33686							3.46333	-0.30661						3.46333	-0.35387
3.46667	-0.49976					3.46667	-0.3647					3.46667	-0.33686							3.46667	-0.30658						3.46667	-0.35384
3.47	-0.49971					3.47	-0.36472					3.47	-0.33686							3.47	-0.30656						3.47	-0.35383
3.47333	-0.49968					3.47333	-0.36477					3.47333	-0.33685							3.47333	-0.30654						3.47333	-0.35381
3.47667	-0.4997					3.47667	-0.36478					3.47667	-0.33684							3.47667	-0.30652						3.47667	-0.35377
3.48	-0.49973					3.48	-0.3648					3.48	-0.33681							3.48	-0.30649						3.48	-0.35374
3.48333	-0.49974					3.48333	-0.36484					3.48333	-0.33675							3.48333	-0.30646						3.48333	-0.35373
3.48667	-0.49976					3.48667	-0.36485					3.48667	-0.33673							3.48667	-0.30644						3.48667	-0.35371
3.49	-0.4998					3.49	-0.36485					3.49	-0.33672							3.49	-0.30644						3.49	-0.35367
3.49333	-0.49983					3.49333	-0.36485					3.49333	-0.3367							3.49333	-0.30643						3.49333	-0.35361
3.49667	-0.49985					3.49667	-0.36486					3.49667	-0.33666							3.49667	-0.30641						3.49667	-0.35356
3.5	-0.49989					3.5	-0.36484					3.5	-0.3366							3.5	-0.30638						3.5	-0.35352
3.50333	-0.49995					3.50333	-0.36483					3.50333	-0.33655							3.50333	-0.30636						3.50333	-0.35348
3.50667	-0.5					3.50667	-0.36482					3.50667	-0.33648							3.50667	-0.30634						3.50667	-0.35344
3.51	-0.50005					3.51	-0.36481					3.51	-0.33637							3.51	-0.30631						3.51	-0.35339
3.51333	-0.50008					3.51333	-0.36479					3.51333	-0.33625							3.51333	-0.30626						3.51333	-0.35334
3.51667	-0.50012					3.51667	-0.36479					3.51667	-0.33609							3.51667	-0.30622						3.51667	-0.35331
3.52	-0.50018					3.52	-0.36481					3.52	-0.33595							3.52	-0.30618						3.52	-0.35327
3.52333	-0.50026					3.52333	-0.36479					3.52333	-0.33584							3.52333	-0.30614						3.52333	-0.35322
3.52667	-0.50032					3.52667	-0.36478					3.52667	-0.33568							3.52667	-0.30609						3.52667	-0.35316
3.53	-0.50038					3.53	-0.36477					3.53	-0.33549							3.53	-0.30603						3.53	-0.35309
3.53333	-0.50045					3.53333	-0.36476					3.53333	-0.33528							3.53333	-0.30597						3.53333	-0.35301
3.53667	-0.50049					3.53667	-0.36475					3.53667	-0.33506							3.53667	-0.30591						3.53667	-0.35293
3.54	-0.50053					3.54	-0.36476					3.54	-0.33482							3.54	-0.30583						3.54	-0.35283
3.54333	-0.50055					3.54333	-0.36478					3.54333	-0.33455							3.54333	-0.30575						3.54333	-0.35269
3.54667	-0.50056					3.54667	-0.3648					3.54667	-0.33425							3.54667	-0.30567						3.54667	-0.35254
3.55	-0.50061					3.55	-0.36481					3.55	-0.33394							3.55	-0.30557						3.55	-0.35236
3.55333	-0.50066					3.55333	-0.36484					3.55333	-0.33363							3.55333	-0.30547						3.55333	-0.35217
3.55667	-0.50072					3.55667	-0.36486					3.55667	-0.33327							3.55667	-0.30534						3.55667	-0.35195
3.56	-0.50072					3.56	-0.36488					3.56	-0.33287							3.56	-0.30519						3.56	-0.35169
3.56333	-0.5007					3.56333	-0.3649					3.56333	-0.33246							3.56333	-0.30504						3.56333	-0.35141
3.56667	-0.5007					3.56667	-0.36492					3.56667	-0.33206							3.56667	-0.30485						3.56667	-0.35112
3.57	-0.5007					3.57	-0.36494					3.57	-0.33165							3.57	-0.30465						3.57	-0.35081
3.57333	-0.50072					3.57333	-0.36495					3.57333	-0.33118							3.57333	-0.30443						3.57333	-0.35044
3.57667	-0.50071					3.57667	-0.36495					3.57667	-0.3307							3.57667	-0.30421						3.57667	-0.35005
3.58	-0.50071					3.58	-0.36496					3.58	-0.3302							3.58	-0.30397						3.58	-0.34963
3.58333	-0.50072					3.58333	-0.36498					3.58333	-0.32967							3.58333	-0.3037						3.58333	-0.3492
3.58667	-0.50072					3.58667	-0.36499					3.58667	-0.32911							3.58667	-0.3034						3.58667	-0.34872
3.59	-0.50069					3.59	-0.36498					3.59	-0.32853							3.59	-0.3031						3.59	-0.34822
3.59333	-0.50067					3.59333	-0.36495					3.59333	-0.32791							3.59333	-0.30277						3.59333	-0.34774
3.59667	-0.50069					3.59667	-0.36493					3.59667	-0.3273							3.59667	-0.30243						3.59667	-0.34727
3.6	-0.50069					3.6	-0.36493					3.6	-0.3267							3.6	-0.30209						3.6	-0.34675
3.60333	-0.50069					3.60333	-0.36491					3.60333	-0.32609							3.60333	-0.30173						3.60333	-0.34618
3.60667	-0.50068					3.60667	-0.36485					3.60667	-0.32549							3.60667	-0.30134						3.60667	-0.3456
3.61	-0.50069					3.61	-0.3648					3.61	-0.32488							3.61	-0.30092						3.61	-0.34503
3.61333	-0.50067					3.61333	-0.36476					3.61333	-0.32427							3.61333	-0.30049						3.61333	-0.34445
3.61667	-0.50066					3.61667	-0.36471					3.61667	-0.32365							3.61667	-0.30006						3.61667	-0.34386
3.62	-0.50065					3.62	-0.36465					3.62	-0.32303							3.62	-0.29959						3.62	-0.34327
3.62333	-0.50061					3.62333	-0.36456					3.62333	-0.32241							3.62333	-0.29912						3.62333	-0.34268
3.62667	-0.50057					3.62667	-0.3645					3.62667	-0.32175							3.62667	-0.29863						3.62667	-0.34204
3.63	-0.50055					3.63	-0.36442					3.63	-0.32113							3.63	-0.29813						3.63	-0.34142
3.63333	-0.50048					3.63333	-0.36431					3.63333	-0.32054							3.63333	-0.29762						3.63333	-0.3408
3.63667	-0.5004					3.63667	-0.36417					3.63667	-0.31999							3.63667	-0.29711						3.63667	-0.34021
3.64	-0.50034					3.64	-0.36401					3.64	-0.31943							3.64	-0.29661						3.64	-0.33962
3.64333	-0.50028					3.64333	-0.36385					3.64333	-0.31888							3.64333	-0.29611						3.64333	-0.33901
3.64667	-0.50019					3.64667	-0.3637					3.64667	-0.31829							3.64667	-0.29561						3.64667	-0.33838
3.65	-0.50011					3.65	-0.3635					3.65	-0.31773							3.65	-0.2951						3.65	-0.33775
3.65333	-0.50002					3.65333	-0.36328					3.65333	-0.31724							3.65333	-0.2946						3.65333	-0.33714
3.65667	-0.49992					3.65667	-0.36305					3.65667	-0.31678							3.65667	-0.29411						3.65667	-0.33656
3.66	-0.49981					3.66	-0.36285					3.66	-0.31633							3.66	-0.29363						3.66	-0.33595
3.66333	-0.4997					3.66333	-0.36262					3.66333	-0.31584							3.66333	-0.29317						3.66333	-0.33532
3.66667	-0.49959					3.66667	-0.36234					3.66667	-0.3154							3.66667	-0.29271						3.66667	-0.33469
3.67	-0.49946					3.67	-0.36208					3.67	-0.31497							3.67	-0.29226						3.67	-0.3341
3.67333	-0.49932					3.67333	-0.36179					3.67333	-0.31456							3.67333	-0.29181						3.67333	-0.33351
3.67667	-0.49917					3.67667	-0.36149					3.67667	-0.31417							3.67667	-0.29137						3.67667	-0.33292
3.68	-0.49904					3.68	-0.36119					3.68	-0.31384							3.68	-0.29094						3.68	-0.33231
3.68333	-0.4989					3.68333	-0.36086					3.68333	-0.31356							3.68333	-0.29051						3.68333	-0.33172
3.68667	-0.49874					3.68667	-0.36052					3.68667	-0.31325							3.68667	-0.29008						3.68667	-0.33114
3.69	-0.49855					3.69	-0.36024					3.69	-0.31293							3.69	-0.28968						3.69	-0.33059
3.69333	-0.49836					3.69333	-0.35993					3.69333	-0.3126							3.69333	-0.28929						3.69333	-0.33004
3.69667	-0.49817					3.69667	-0.35962					3.69667	-0.31234							3.69667	-0.2889						3.69667	-0.32949
3.7	-0.498					3.7	-0.35928					3.7	-0.31211							3.7	-0.2885						3.7	-0.32896
3.70333	-0.49782					3.70333	-0.35895					3.70333	-0.3119							3.70333	-0.2881						3.70333	-0.32844
3.70667	-0.49765					3.70667	-0.35859					3.70667	-0.31168							3.70667	-0.28772						3.70667	-0.32792
3.71	-0.49745					3.71	-0.35826					3.71	-0.31145							3.71	-0.28735						3.71	-0.3274
3.71333	-0.49722					3.71333	-0.35791					3.71333	-0.31124							3.71333	-0.287						3.71333	-0.32692
3.71667	-0.49702					3.71667	-0.35756					3.71667	-0.31104							3.71667	-0.28664						3.71667	-0.32649
3.72	-0.49681					3.72	-0.3572					3.72	-0.31084							3.72	-0.28627						3.72	-0.32607
3.72333	-0.49659					3.72333	-0.35687					3.72333	-0.31069							3.72333	-0.28589						3.72333	-0.32566
3.72667	-0.49636					3.72667	-0.35651					3.72667	-0.31056							3.72667	-0.28554						3.72667	-0.32522
3.73	-0.49613					3.73	-0.35612					3.73	-0.31046							3.73	-0.28521						3.73	-0.32478
3.73333	-0.4959					3.73333	-0.35572					3.73333	-0.31034							3.73333	-0.28488						3.73333	-0.32434
3.73667	-0.49567					3.73667	-0.35538					3.73667	-0.31023							3.73667	-0.28455						3.73667	-0.32396
3.74	-0.49543					3.74	-0.35502					3.74	-0.31013							3.74	-0.28424						3.74	-0.3236
3.74333	-0.49517					3.74333	-0.35466					3.74333	-0.31004							3.74333	-0.28393						3.74333	-0.32323
3.74667	-0.49491					3.74667	-0.35428					3.74667	-0.30994							3.74667	-0.28361						3.74667	-0.32287
3.75	-0.49465					3.75	-0.35388					3.75	-0.30987							3.75	-0.28332						3.75	-0.32251
3.75333	-0.49439					3.75333	-0.35351					3.75333	-0.3098							3.75333	-0.28303						3.75333	-0.32216
3.75667	-0.49414					3.75667	-0.35319					3.75667	-0.30969							3.75667	-0.28277						3.75667	-0.32183
3.76	-0.49388					3.76	-0.35285					3.76	-0.30958							3.76	-0.28251						3.76	-0.32152
3.76333	-0.49361					3.76333	-0.3525					3.76333	-0.30952							3.76333	-0.28225						3.76333	-0.32125
3.76667	-0.49335					3.76667	-0.35214					3.76667	-0.30951							3.76667	-0.28199						3.76667	-0.321
3.77	-0.49309					3.77	-0.35178					3.77	-0.30947							3.77	-0.28174						3.77	-0.32079
3.77333	-0.49284					3.77333	-0.35142					3.77333	-0.30943							3.77333	-0.28152						3.77333	-0.32059
3.77667	-0.49259					3.77667	-0.35108					3.77667	-0.30939							3.77667	-0.28129						3.77667	-0.3204
3.78	-0.49233					3.78	-0.35075					3.78	-0.30937							3.78	-0.28105						3.78	-0.32021
3.78333	-0.49209					3.78333	-0.35043					3.78333	-0.30932							3.78333	-0.28081						3.78333	-0.32006
3.78667	-0.49188					3.78667	-0.35015					3.78667	-0.30931							3.78667	-0.2806						3.78667	-0.31997
3.79	-0.49166					3.79	-0.34985					3.79	-0.30927							3.79	-0.28039						3.79	-0.3199
3.79333	-0.49146					3.79333	-0.34956					3.79333	-0.30927							3.79333	-0.28017						3.79333	-0.31984
3.79667	-0.49125					3.79667	-0.34925					3.79667	-0.30928							3.79667	-0.27993						3.79667	-0.3198
3.8	-0.49105					3.8	-0.34896					3.8	-0.30931							3.8	-0.27971						3.8	-0.31976
3.80333	-0.49088					3.80333	-0.34865					3.80333	-0.30936							3.80333	-0.27949						3.80333	-0.31979
3.80667	-0.49069					3.80667	-0.34836					3.80667	-0.30941							3.80667	-0.27929						3.80667	-0.31985
3.81	-0.49047					3.81	-0.34809					3.81	-0.30944							3.81	-0.2791						3.81	-0.31992
3.81333	-0.49028					3.81333	-0.34784					3.81333	-0.3095							3.81333	-0.27892						3.81333	-0.31997
3.81667	-0.49009					3.81667	-0.34759					3.81667	-0.30956							3.81667	-0.27875						3.81667	-0.32002
3.82	-0.4899					3.82	-0.34733					3.82	-0.30964							3.82	-0.27858						3.82	-0.32012
3.82333	-0.48972					3.82333	-0.3471					3.82333	-0.30971							3.82333	-0.27843						3.82333	-0.32024
3.82667	-0.48954					3.82667	-0.34686					3.82667	-0.3098							3.82667	-0.27828						3.82667	-0.32038
3.83	-0.48937					3.83	-0.34662					3.83	-0.30989							3.83	-0.27815						3.83	-0.32056
3.83333	-0.48919					3.83333	-0.34639					3.83333	-0.30998							3.83333	-0.27802						3.83333	-0.32075
3.83667	-0.48904					3.83667	-0.34621					3.83667	-0.3101							3.83667	-0.2779						3.83667	-0.32096
3.84	-0.48888					3.84	-0.34603					3.84	-0.31022							3.84	-0.27779						3.84	-0.3212
3.84333	-0.48871					3.84333	-0.34586					3.84333	-0.31031							3.84333	-0.27768						3.84333	-0.32143
3.84667	-0.48852					3.84667	-0.34567					3.84667	-0.31041							3.84667	-0.27757						3.84667	-0.32169
3.85	-0.48837					3.85	-0.34552					3.85	-0.31054							3.85	-0.27747						3.85	-0.32196
3.85333	-0.48824					3.85333	-0.34539					3.85333	-0.31065							3.85333	-0.27737						3.85333	-0.32224
3.85667	-0.4881					3.85667	-0.34529					3.85667	-0.31076							3.85667	-0.27729						3.85667	-0.32253
3.86	-0.48795					3.86	-0.34519					3.86	-0.31087							3.86	-0.27721						3.86	-0.32284
3.86333	-0.48781					3.86333	-0.34509					3.86333	-0.31099							3.86333	-0.27714						3.86333	-0.32313
3.86667	-0.48769					3.86667	-0.345					3.86667	-0.31112							3.86667	-0.27706						3.86667	-0.32339
3.87	-0.48757					3.87	-0.34489					3.87	-0.31125							3.87	-0.27698						3.87	-0.32367
3.87333	-0.48746					3.87333	-0.34476					3.87333	-0.31139							3.87333	-0.27691						3.87333	-0.32396
3.87667	-0.48734					3.87667	-0.34466					3.87667	-0.31153							3.87667	-0.27685						3.87667	-0.32426
3.88	-0.48724					3.88	-0.34457					3.88	-0.31167							3.88	-0.2768						3.88	-0.32456
3.88333	-0.48713					3.88333	-0.3445					3.88333	-0.31182							3.88333	-0.27676						3.88333	-0.32486
3.88667	-0.48704					3.88667	-0.34443					3.88667	-0.312							3.88667	-0.27671						3.88667	-0.32514
3.89	-0.48696					3.89	-0.34433					3.89	-0.31219							3.89	-0.27666						3.89	-0.32537
3.89333	-0.48688					3.89333	-0.34423					3.89333	-0.31237							3.89333	-0.27663						3.89333	-0.32562
3.89667	-0.48681					3.89667	-0.34416					3.89667	-0.31254							3.89667	-0.2766						3.89667	-0.32588
3.9	-0.48673					3.9	-0.34408					3.9	-0.31272							3.9	-0.27658						3.9	-0.32613
3.90333	-0.48667					3.90333	-0.34397					3.90333	-0.31291							3.90333	-0.27657						3.90333	-0.32637
3.90667	-0.48659					3.90667	-0.34386					3.90667	-0.31312							3.90667	-0.27657						3.90667	-0.32661
3.91	-0.48651					3.91	-0.34375					3.91	-0.31334							3.91	-0.27657						3.91	-0.32685
3.91333	-0.48645					3.91333	-0.34367					3.91333	-0.31355							3.91333	-0.2766						3.91333	-0.32711
3.91667	-0.4864					3.91667	-0.34358					3.91667	-0.31375							3.91667	-0.27665						3.91667	-0.32737
3.92	-0.48635					3.92	-0.34347					3.92	-0.31396							3.92	-0.27669						3.92	-0.32762
3.92333	-0.4863					3.92333	-0.34339					3.92333	-0.31415							3.92333	-0.27673						3.92333	-0.32788
3.92667	-0.48625					3.92667	-0.34329					3.92667	-0.31434							3.92667	-0.27677						3.92667	-0.32815
3.93	-0.48623					3.93	-0.3432					3.93	-0.31455							3.93	-0.27683						3.93	-0.32843
3.93333	-0.4862					3.93333	-0.34311					3.93333	-0.31476							3.93333	-0.2769						3.93333	-0.32871
3.93667	-0.48616					3.93667	-0.34302					3.93667	-0.31498							3.93667	-0.27697						3.93667	-0.32899
3.94	-0.48611					3.94	-0.34293					3.94	-0.31519							3.94	-0.27705						3.94	-0.32928
3.94333	-0.48608					3.94333	-0.34284					3.94333	-0.31541							3.94333	-0.27711						3.94333	-0.32956
3.94667	-0.48608					3.94667	-0.34277					3.94667	-0.31563							3.94667	-0.27718						3.94667	-0.32982
3.95	-0.48606					3.95	-0.34269					3.95	-0.31584							3.95	-0.27725						3.95	-0.33008
3.95333	-0.48603					3.95333	-0.3426					3.95333	-0.31605							3.95333	-0.27733						3.95333	-0.33033
3.95667	-0.48599					3.95667	-0.34253					3.95667	-0.3163							3.95667	-0.27742						3.95667	-0.33058
3.96	-0.48596					3.96	-0.34247					3.96	-0.31652							3.96	-0.27751						3.96	-0.33083
3.96333	-0.48592					3.96333	-0.34241					3.96333	-0.31672							3.96333	-0.2776						3.96333	-0.33111
3.96667	-0.4859					3.96667	-0.34236					3.96667	-0.31691							3.96667	-0.2777						3.96667	-0.33137
3.97	-0.48588					3.97	-0.34235					3.97	-0.31707							3.97	-0.27779						3.97	-0.3316
3.97333	-0.48587					3.97333	-0.34234					3.97333	-0.31728							3.97333	-0.27787						3.97333	-0.33183
3.97667	-0.48587					3.97667	-0.34229					3.97667	-0.31748							3.97667	-0.27797						3.97667	-0.33206
3.98	-0.48587					3.98	-0.34227					3.98	-0.3177							3.98	-0.27804						3.98	-0.33229
3.98333	-0.48589					3.98333	-0.34227					3.98333	-0.3179							3.98333	-0.27812						3.98333	-0.3325
3.98667	-0.48592					3.98667	-0.34229					3.98667	-0.31809							3.98667	-0.27821						3.98667	-0.33271
3.99	-0.48593					3.99	-0.34232					3.99	-0.31825							3.99	-0.27831						3.99	-0.33292
3.99333	-0.48597					3.99333	-0.34237					3.99333	-0.31842							3.99333	-0.2784						3.99333	-0.33312
3.99667	-0.48602					3.99667	-0.34241					3.99667	-0.31858							3.99667	-0.2785						3.99667	-0.33331
4	-0.4861					4	-0.34247					4	-0.31876							4	-0.2786						4	-0.33351
4.00333	-0.48616					4.00333	-0.34253					4.00333	-0.31893							4.00333	-0.2787						4.00333	-0.3337
4.00667	-0.48621					4.00667	-0.34264					4.00667	-0.31907							4.00667	-0.27881						4.00667	-0.33387
4.01	-0.48624					4.01	-0.34273					4.01	-0.31922							4.01	-0.27891						4.01	-0.33404
4.01333	-0.48628					4.01333	-0.34283					4.01333	-0.31937							4.01333	-0.27902						4.01333	-0.3342
4.01667	-0.48639					4.01667	-0.34295					4.01667	-0.31951							4.01667	-0.27913						4.01667	-0.33433
4.02	-0.48652					4.02	-0.34305					4.02	-0.31966							4.02	-0.27924						4.02	-0.33446
4.02333	-0.48667					4.02333	-0.34317					4.02333	-0.31982							4.02333	-0.27937						4.02333	-0.3346
4.02667	-0.48682					4.02667	-0.3433					4.02667	-0.31996							4.02667	-0.2795						4.02667	-0.33477
4.03	-0.48697					4.03	-0.34343					4.03	-0.32012							4.03	-0.27962						4.03	-0.33492
4.03333	-0.48711					4.03333	-0.34357					4.03333	-0.32029							4.03333	-0.27973						4.03333	-0.33505
4.03667	-0.48726					4.03667	-0.3437					4.03667	-0.32046							4.03667	-0.27982						4.03667	-0.33522
4.04	-0.48741					4.04	-0.34386					4.04	-0.32061							4.04	-0.27993						4.04	-0.33539
4.04333	-0.48759					4.04333	-0.34401					4.04333	-0.32076							4.04333	-0.28004						4.04333	-0.33557
4.04667	-0.48776					4.04667	-0.34416					4.04667	-0.32091							4.04667	-0.28016						4.04667	-0.33574
4.05	-0.48794					4.05	-0.34432					4.05	-0.32105							4.05	-0.28028						4.05	-0.33592
4.05333	-0.48809					4.05333	-0.3445					4.05333	-0.3212							4.05333	-0.28037						4.05333	-0.33612
4.05667	-0.48826					4.05667	-0.34468					4.05667	-0.32136							4.05667	-0.28045						4.05667	-0.33633
4.06	-0.48845					4.06	-0.34487					4.06	-0.32152							4.06	-0.28053						4.06	-0.33654
4.06333	-0.48862					4.06333	-0.34504					4.06333	-0.32165							4.06333	-0.28062						4.06333	-0.33676
4.06667	-0.48876					4.06667	-0.34521					4.06667	-0.32179							4.06667	-0.2807						4.06667	-0.33699
4.07	-0.48894					4.07	-0.34541					4.07	-0.32192							4.07	-0.28076						4.07	-0.33723
4.07333	-0.4891					4.07333	-0.34561					4.07333	-0.32204							4.07333	-0.28082						4.07333	-0.33747
4.07667	-0.48926					4.07667	-0.34581					4.07667	-0.32214							4.07667	-0.28088						4.07667	-0.33768
4.08	-0.4894					4.08	-0.34601					4.08	-0.32225							4.08	-0.28094						4.08	-0.33791
4.08333	-0.48956					4.08333	-0.34618					4.08333	-0.32237							4.08333	-0.281						4.08333	-0.33816
4.08667	-0.48972					4.08667	-0.34634					4.08667	-0.32251							4.08667	-0.28107						4.08667	-0.33841
4.09	-0.48987					4.09	-0.34652					4.09	-0.32264							4.09	-0.28115						4.09	-0.33863
4.09333	-0.49001					4.09333	-0.34669					4.09333	-0.32276							4.09333	-0.28122						4.09333	-0.33884
4.09667	-0.49014					4.09667	-0.34687					4.09667	-0.32289							4.09667	-0.28128						4.09667	-0.33906
4.1	-0.49025					4.1	-0.34704					4.1	-0.32303							4.1	-0.28135						4.1	-0.33931
4.10333	-0.49036					4.10333	-0.34718					4.10333	-0.32315							4.10333	-0.28142						4.10333	-0.33955
4.10667	-0.49045					4.10667	-0.34734					4.10667	-0.32329							4.10667	-0.2815						4.10667	-0.33978
4.11	-0.49055					4.11	-0.34749					4.11	-0.32343							4.11	-0.2816						4.11	-0.34001
4.11333	-0.49063					4.11333	-0.34763					4.11333	-0.32359							4.11333	-0.2817						4.11333	-0.34022
4.11667	-0.4907					4.11667	-0.34777					4.11667	-0.32373							4.11667	-0.28181						4.11667	-0.34043
4.12	-0.49078					4.12	-0.34793					4.12	-0.32384							4.12	-0.28192						4.12	-0.34065
4.12333	-0.49087					4.12333	-0.34807					4.12333	-0.32397							4.12333	-0.28203						4.12333	-0.34083
4.12667	-0.49095					4.12667	-0.34822					4.12667	-0.32412							4.12667	-0.28215						4.12667	-0.34098
4.13	-0.49105					4.13	-0.34834					4.13	-0.32428							4.13	-0.28228						4.13	-0.34114
4.13333	-0.4911					4.13333	-0.34846					4.13333	-0.32442							4.13333	-0.28242						4.13333	-0.34131
4.13667	-0.49114					4.13667	-0.34859					4.13667	-0.32457							4.13667	-0.28257						4.13667	-0.34148
4.14	-0.4912					4.14	-0.34872					4.14	-0.32472							4.14	-0.28274						4.14	-0.34164
4.14333	-0.49128					4.14333	-0.34887					4.14333	-0.32484							4.14333	-0.2829						4.14333	-0.34181
4.14667	-0.49135					4.14667	-0.34902					4.14667	-0.32498							4.14667	-0.28308						4.14667	-0.34196
4.15	-0.49145					4.15	-0.34916					4.15	-0.32512							4.15	-0.28325						4.15	-0.34211
4.15333	-0.49151					4.15333	-0.3493					4.15333	-0.32526							4.15333	-0.28342						4.15333	-0.34226
4.15667	-0.49162					4.15667	-0.34942					4.15667	-0.3254							4.15667	-0.28359						4.15667	-0.34239
4.16	-0.49173					4.16	-0.34954					4.16	-0.32553							4.16	-0.28377						4.16	-0.34251
4.16333	-0.49188					4.16333	-0.34966					4.16333	-0.32565							4.16333	-0.28396						4.16333	-0.34263
4.16667	-0.492					4.16667	-0.34979					4.16667	-0.32576							4.16667	-0.28416						4.16667	-0.34276
4.17	-0.49209					4.17	-0.34992					4.17	-0.32588							4.17	-0.28435						4.17	-0.34289
4.17333	-0.49221					4.17333	-0.35004					4.17333	-0.32601							4.17333	-0.28454						4.17333	-0.34298
4.17667	-0.49232					4.17667	-0.35016					4.17667	-0.32612							4.17667	-0.28472						4.17667	-0.34305
4.18	-0.49244					4.18	-0.35029					4.18	-0.32624							4.18	-0.28488						4.18	-0.34315
4.18333	-0.49256					4.18333	-0.35039					4.18333	-0.32636							4.18333	-0.28506						4.18333	-0.34326
4.18667	-0.49271					4.18667	-0.35052					4.18667	-0.32648							4.18667	-0.28523						4.18667	-0.34337
4.19	-0.49283					4.19	-0.35064					4.19	-0.32661							4.19	-0.28538						4.19	-0.34347
4.19333	-0.49294					4.19333	-0.35073					4.19333	-0.32672							4.19333	-0.28554						4.19333	-0.34356
4.19667	-0.49307					4.19667	-0.35082					4.19667	-0.32683							4.19667	-0.28569						4.19667	-0.34364
4.2	-0.49321					4.2	-0.35091					4.2	-0.32693							4.2	-0.28584						4.2	-0.34374
4.20333	-0.49336					4.20333	-0.35101					4.20333	-0.32705							4.20333	-0.286						4.20333	-0.34382
4.20667	-0.49347					4.20667	-0.35113					4.20667	-0.32716							4.20667	-0.28614						4.20667	-0.34392
4.21	-0.49357					4.21	-0.35122					4.21	-0.32724							4.21	-0.28627						4.21	-0.34399
4.21333	-0.49368					4.21333	-0.35128					4.21333	-0.32732							4.21333	-0.28639						4.21333	-0.34408
4.21667	-0.4938					4.21667	-0.35137					4.21667	-0.32741							4.21667	-0.2865						4.21667	-0.34417
4.22	-0.49392					4.22	-0.35145					4.22	-0.32749							4.22	-0.2866						4.22	-0.34427
4.22333	-0.494					4.22333	-0.35155					4.22333	-0.32758							4.22333	-0.28671						4.22333	-0.3444
4.22667	-0.49408					4.22667	-0.35168					4.22667	-0.32765							4.22667	-0.28682						4.22667	-0.34454
4.23	-0.49419					4.23	-0.35178					4.23	-0.32773							4.23	-0.28692						4.23	-0.34463
4.23333	-0.49431					4.23333	-0.35184					4.23333	-0.32778							4.23333	-0.28702						4.23333	-0.3447
4.23667	-0.49442					4.23667	-0.35192					4.23667	-0.32786							4.23667	-0.28713						4.23667	-0.34475
4.24	-0.49453					4.24	-0.352					4.24	-0.32792							4.24	-0.28723						4.24	-0.34483
4.24333	-0.49459					4.24333	-0.3521					4.24333	-0.32796							4.24333	-0.28733						4.24333	-0.34494
4.24667	-0.49468					4.24667	-0.35219					4.24667	-0.32797							4.24667	-0.28743						4.24667	-0.34504
4.25	-0.49477					4.25	-0.35228					4.25	-0.32801							4.25	-0.28755						4.25	-0.34512
4.25333	-0.49486					4.25333	-0.35237					4.25333	-0.32804							4.25333	-0.28764						4.25333	-0.3452
4.25667	-0.49496					4.25667	-0.35245					4.25667	-0.32805							4.25667	-0.28775						4.25667	-0.34529
4.26	-0.49505					4.26	-0.35252					4.26	-0.32804							4.26	-0.28786						4.26	-0.34537
4.26333	-0.49515					4.26333	-0.3526					4.26333	-0.32802							4.26333	-0.28797						4.26333	-0.34543
4.26667	-0.49524					4.26667	-0.35271					4.26667	-0.32801							4.26667	-0.28807						4.26667	-0.34546
4.27	-0.49534					4.27	-0.35279					4.27	-0.32798							4.27	-0.28818						4.27	-0.34547
4.27333	-0.49544					4.27333	-0.35287					4.27333	-0.32797							4.27333	-0.28829						4.27333	-0.34548
4.27667	-0.49556					4.27667	-0.35292					4.27667	-0.32791							4.27667	-0.2884						4.27667	-0.34551
4.28	-0.49565					4.28	-0.35298					4.28	-0.32785							4.28	-0.28852						4.28	-0.34552
4.28333	-0.49574					4.28333	-0.35303					4.28333	-0.32778							4.28333	-0.28863						4.28333	-0.34552
4.28667	-0.49585					4.28667	-0.3531					4.28667	-0.32772							4.28667	-0.28873						4.28667	-0.34553
4.29	-0.49597					4.29	-0.35317					4.29	-0.32767							4.29	-0.28882						4.29	-0.34551
4.29333	-0.49603					4.29333	-0.35322					4.29333	-0.3276							4.29333	-0.28891						4.29333	-0.34548
4.29667	-0.49612					4.29667	-0.35327					4.29667	-0.32752							4.29667	-0.28899						4.29667	-0.34545
4.3	-0.49622					4.3	-0.35332					4.3	-0.32745							4.3	-0.28906						4.3	-0.34543
4.30333	-0.49633					4.30333	-0.35339					4.30333	-0.32737							4.30333	-0.28912						4.30333	-0.3454
4.30667	-0.49645					4.30667	-0.35346					4.30667	-0.3273							4.30667	-0.28918						4.30667	-0.34536
4.31	-0.49658					4.31	-0.35351					4.31	-0.32722							4.31	-0.28926						4.31	-0.34531
4.31333	-0.49667					4.31333	-0.35355					4.31333	-0.32715							4.31333	-0.28933						4.31333	-0.34526
4.31667	-0.49674					4.31667	-0.35358					4.31667	-0.32708							4.31667	-0.28939						4.31667	-0.34522
4.32	-0.49679					4.32	-0.35362					4.32	-0.32702							4.32	-0.28945						4.32	-0.34518
4.32333	-0.49685					4.32333	-0.35366					4.32333	-0.32696							4.32333	-0.2895						4.32333	-0.34512
4.32667	-0.49692					4.32667	-0.35371					4.32667	-0.32693							4.32667	-0.28956						4.32667	-0.34506
4.33	-0.49699					4.33	-0.35373					4.33	-0.32689							4.33	-0.28961						4.33	-0.345
4.33333	-0.49706					4.33333	-0.35373					4.33333	-0.32685							4.33333	-0.28966						4.33333	-0.34495
4.33667	-0.49714					4.33667	-0.35371					4.33667	-0.32682							4.33667	-0.28972						4.33667	-0.34488
4.34	-0.49718					4.34	-0.35371					4.34	-0.32678							4.34	-0.28977						4.34	-0.34482
4.34333	-0.49723					4.34333	-0.35371					4.34333	-0.32675							4.34333	-0.28983						4.34333	-0.34478
4.34667	-0.49727					4.34667	-0.3537					4.34667	-0.32672							4.34667	-0.28987						4.34667	-0.34472
4.35	-0.49731					4.35	-0.35371					4.35	-0.32668							4.35	-0.28991						4.35	-0.34463
4.35333	-0.49734					4.35333	-0.35373					4.35333	-0.32665							4.35333	-0.28996						4.35333	-0.34458
4.35667	-0.49737					4.35667	-0.35376					4.35667	-0.32663							4.35667	-0.29001						4.35667	-0.34454
4.36	-0.49738					4.36	-0.35378					4.36	-0.32662							4.36	-0.29005						4.36	-0.3445
4.36333	-0.4974					4.36333	-0.35377					4.36333	-0.32662							4.36333	-0.2901						4.36333	-0.34444
4.36667	-0.49742					4.36667	-0.35375					4.36667	-0.32663							4.36667	-0.29015						4.36667	-0.34437
4.37	-0.49745					4.37	-0.35379					4.37	-0.32664							4.37	-0.29018						4.37	-0.3443
4.37333	-0.49747					4.37333	-0.35384					4.37333	-0.32662							4.37333	-0.29022						4.37333	-0.34424
4.37667	-0.4975					4.37667	-0.35388					4.37667	-0.32656							4.37667	-0.29027						4.37667	-0.34419
4.38	-0.4975					4.38	-0.35389					4.38	-0.32654							4.38	-0.29031						4.38	-0.34413
4.38333	-0.49749					4.38333	-0.35393					4.38333	-0.32651							4.38333	-0.29033						4.38333	-0.34407
4.38667	-0.49749					4.38667	-0.35397					4.38667	-0.32649							4.38667	-0.29036						4.38667	-0.34401
4.39	-0.49753					4.39	-0.35402					4.39	-0.3265							4.39	-0.29039						4.39	-0.34396
4.39333	-0.49754					4.39333	-0.35403					4.39333	-0.32649							4.39333	-0.29043						4.39333	-0.34389
4.39667	-0.49755					4.39667	-0.35404					4.39667	-0.32646							4.39667	-0.29044						4.39667	-0.34379
4.4	-0.49758					4.4	-0.35403					4.4	-0.32644							4.4	-0.29045						4.4	-0.3437
4.40333	-0.49759					4.40333	-0.35404					4.40333	-0.32641							4.40333	-0.29045						4.40333	-0.34361
4.40667	-0.49761					4.40667	-0.35406					4.40667	-0.32638							4.40667	-0.29045						4.40667	-0.34352
4.41	-0.49764					4.41	-0.35404					4.41	-0.32637							4.41	-0.29046						4.41	-0.34341
4.41333	-0.49766					4.41333	-0.35404					4.41333	-0.32634							4.41333	-0.29046						4.41333	-0.34331
4.41667	-0.49768					4.41667	-0.35403					4.41667	-0.32633							4.41667	-0.29044						4.41667	-0.34319
4.42	-0.49771					4.42	-0.35403					4.42	-0.32631							4.42	-0.29042						4.42	-0.34307
4.42333	-0.49771					4.42333	-0.35403					4.42333	-0.32628							4.42333	-0.29041						4.42333	-0.34298
4.42667	-0.49772					4.42667	-0.35402					4.42667	-0.32626							4.42667	-0.29038						4.42667	-0.34291
4.43	-0.49773					4.43	-0.35398					4.43	-0.32622							4.43	-0.29035						4.43	-0.34287
4.43333	-0.49776					4.43333	-0.35393					4.43333	-0.32615							4.43333	-0.29033						4.43333	-0.34282
4.43667	-0.49776					4.43667	-0.35394					4.43667	-0.32608							4.43667	-0.29031						4.43667	-0.34275
4.44	-0.49779					4.44	-0.35394					4.44	-0.32601							4.44	-0.29029						4.44	-0.34267
4.44333	-0.49783					4.44333	-0.35396					4.44333	-0.32595							4.44333	-0.29026						4.44333	-0.3426
4.44667	-0.49786					4.44667	-0.35396					4.44667	-0.32587							4.44667	-0.29024						4.44667	-0.34251
4.45	-0.49788					4.45	-0.35394					4.45	-0.32579							4.45	-0.29024						4.45	-0.34244
4.45333	-0.49788					4.45333	-0.35393					4.45333	-0.32572							4.45333	-0.29024						4.45333	-0.34237
4.45667	-0.49788					4.45667	-0.35395					4.45667	-0.32565							4.45667	-0.29025						4.45667	-0.3423
4.46	-0.49789					4.46	-0.35395					4.46	-0.32555							4.46	-0.29027						4.46	-0.34223
4.46333	-0.49791					4.46333	-0.35395					4.46333	-0.32546							4.46333	-0.29029						4.46333	-0.34216
4.46667	-0.49794					4.46667	-0.35399					4.46667	-0.32537							4.46667	-0.29031						4.46667	-0.3421
4.47	-0.49797					4.47	-0.35404					4.47	-0.32529							4.47	-0.29033						4.47	-0.34205
4.47333	-0.49797					4.47333	-0.35408					4.47333	-0.3252							4.47333	-0.29036						4.47333	-0.34197
4.47667	-0.498					4.47667	-0.35411					4.47667	-0.32509							4.47667	-0.29038						4.47667	-0.3419
4.48	-0.49804					4.48	-0.35415					4.48	-0.32499							4.48	-0.2904						4.48	-0.34184
4.48333	-0.49808					4.48333	-0.35419					4.48333	-0.32492							4.48333	-0.29044						4.48333	-0.34179
4.48667	-0.49812					4.48667	-0.35423					4.48667	-0.32482							4.48667	-0.29047						4.48667	-0.34175
4.49	-0.49817					4.49	-0.35424					4.49	-0.32469							4.49	-0.29051						4.49	-0.34169
4.49333	-0.49823					4.49333	-0.35426					4.49333	-0.32458							4.49333	-0.29055						4.49333	-0.3416
4.49667	-0.4983					4.49667	-0.35428					4.49667	-0.32452							4.49667	-0.29058						4.49667	-0.34153
4.5	-0.49833					4.5	-0.35431					4.5	-0.32448							4.5	-0.29061						4.5	-0.34149
4.50333	-0.49836					4.50333	-0.35436					4.50333	-0.32438							4.50333	-0.29064						4.50333	-0.34148
4.50667	-0.49841					4.50667	-0.35438					4.50667	-0.3243							4.50667	-0.29068						4.50667	-0.34144
4.51	-0.49849					4.51	-0.35443					4.51	-0.32422							4.51	-0.29071						4.51	-0.3414
4.51333	-0.49852					4.51333	-0.35443					4.51333	-0.32414							4.51333	-0.29074						4.51333	-0.34136
4.51667	-0.49854					4.51667	-0.35438					4.51667	-0.32407							4.51667	-0.29076						4.51667	-0.34132
4.52	-0.49856					4.52	-0.35435					4.52	-0.32401							4.52	-0.29079						4.52	-0.34129
4.52333	-0.49861					4.52333	-0.35437					4.52333	-0.32397							4.52333	-0.29081						4.52333	-0.34127
4.52667	-0.49866					4.52667	-0.35441					4.52667	-0.32392							4.52667	-0.29084						4.52667	-0.34125
4.53	-0.4987					4.53	-0.35444					4.53	-0.32387							4.53	-0.29085						4.53	-0.34121
4.53333	-0.49875					4.53333	-0.35445					4.53333	-0.32383							4.53333	-0.29084						4.53333	-0.34117
4.53667	-0.4988					4.53667	-0.35445					4.53667	-0.32379							4.53667	-0.29082						4.53667	-0.34115
4.54	-0.49885					4.54	-0.35444					4.54	-0.32375							4.54	-0.29081						4.54	-0.34113
4.54333	-0.49886					4.54333	-0.35444					4.54333	-0.32367							4.54333	-0.2908						4.54333	-0.34112
4.54667	-0.49887					4.54667	-0.35446					4.54667	-0.32363							4.54667	-0.29078						4.54667	-0.34108
4.55	-0.49885					4.55	-0.35448					4.55	-0.32361							4.55	-0.29075						4.55	-0.34104
4.55333	-0.49885					4.55333	-0.35448					4.55333	-0.3236							4.55333	-0.29071						4.55333	-0.341
4.55667	-0.49887					4.55667	-0.35445					4.55667	-0.32359							4.55667	-0.29066						4.55667	-0.34096
4.56	-0.49888					4.56	-0.35445					4.56	-0.32358							4.56	-0.2906						4.56	-0.3409
4.56333	-0.49886					4.56333	-0.35447					4.56333	-0.32357							4.56333	-0.29055						4.56333	-0.34087
4.56667	-0.49885					4.56667	-0.35449					4.56667	-0.32355							4.56667	-0.29048						4.56667	-0.34086
4.57	-0.49884					4.57	-0.35453					4.57	-0.32354							4.57	-0.29041						4.57	-0.34089
4.57333	-0.49882					4.57333	-0.35455					4.57333	-0.32354							4.57333	-0.29036						4.57333	-0.34088
4.57667	-0.49879					4.57667	-0.35455					4.57667	-0.32356							4.57667	-0.29032						4.57667	-0.34085
4.58	-0.49877					4.58	-0.35458					4.58	-0.32355							4.58	-0.29029						4.58	-0.34081
4.58333	-0.49874					4.58333	-0.35462					4.58333	-0.32352							4.58333	-0.29024						4.58333	-0.34079
4.58667	-0.4987					4.58667	-0.35466					4.58667	-0.32351							4.58667	-0.29021						4.58667	-0.3408
4.59	-0.49868					4.59	-0.35467					4.59	-0.32351							4.59	-0.29018						4.59	-0.34081
4.59333	-0.49866					4.59333	-0.35466					4.59333	-0.32353							4.59333	-0.29014						4.59333	-0.34082
4.59667	-0.49862					4.59667	-0.35466					4.59667	-0.32355							4.59667	-0.29012						4.59667	-0.34083
4.6	-0.49863					4.6	-0.3547					4.6	-0.32356							4.6	-0.29011						4.6	-0.34084
4.60333	-0.4986					4.60333	-0.35471					4.60333	-0.32362							4.60333	-0.29009						4.60333	-0.34087
4.60667	-0.49858					4.60667	-0.35473					4.60667	-0.32366							4.60667	-0.29009						4.60667	-0.3409
4.61	-0.49854					4.61	-0.35472					4.61	-0.32368							4.61	-0.29008						4.61	-0.34094
4.61333	-0.49857					4.61333	-0.35473					4.61333	-0.32368							4.61333	-0.29007						4.61333	-0.34099
4.61667	-0.49858					4.61667	-0.35471					4.61667	-0.32369							4.61667	-0.29006						4.61667	-0.34106
4.62	-0.49857					4.62	-0.35472					4.62	-0.32372							4.62	-0.29006						4.62	-0.34115
4.62333	-0.49858					4.62333	-0.35473					4.62333	-0.32377							4.62333	-0.29006						4.62333	-0.34123
4.62667	-0.4986					4.62667	-0.35476					4.62667	-0.32384							4.62667	-0.29007						4.62667	-0.34131
4.63	-0.49865					4.63	-0.35477					4.63	-0.3239							4.63	-0.29009						4.63	-0.34138
4.63333	-0.49873					4.63333	-0.35479					4.63333	-0.32396							4.63333	-0.29012						4.63333	-0.34148
4.63667	-0.49877					4.63667	-0.35481					4.63667	-0.324							4.63667	-0.29015						4.63667	-0.34156
4.64	-0.49878					4.64	-0.35479					4.64	-0.32405							4.64	-0.29017						4.64	-0.34163
4.64333	-0.49884					4.64333	-0.35482					4.64333	-0.32408							4.64333	-0.29018						4.64333	-0.34172
4.64667	-0.4989					4.64667	-0.35485					4.64667	-0.32414							4.64667	-0.2902						4.64667	-0.34183
4.65	-0.49899					4.65	-0.35489					4.65	-0.32422							4.65	-0.29022						4.65	-0.34195
4.65333	-0.49908					4.65333	-0.35491					4.65333	-0.32431							4.65333	-0.29024						4.65333	-0.34206
4.65667	-0.49922					4.65667	-0.35493					4.65667	-0.32437							4.65667	-0.29029						4.65667	-0.34218
4.66	-0.49932					4.66	-0.35494					4.66	-0.32441							4.66	-0.29032						4.66	-0.34229
4.66333	-0.49943					4.66333	-0.35495					4.66333	-0.32446							4.66333	-0.29035						4.66333	-0.34239
4.66667	-0.49954					4.66667	-0.35498					4.66667	-0.3245							4.66667	-0.2904						4.66667	-0.34248
4.67	-0.49963					4.67	-0.35502					4.67	-0.32451							4.67	-0.29045						4.67	-0.3426
4.67333	-0.4997					4.67333	-0.35504					4.67333	-0.32455							4.67333	-0.2905						4.67333	-0.34274
4.67667	-0.49977					4.67667	-0.35509					4.67667	-0.32464							4.67667	-0.29052						4.67667	-0.34287
4.68	-0.49987					4.68	-0.35514					4.68	-0.32473							4.68	-0.29053						4.68	-0.343
4.68333	-0.49997					4.68333	-0.35519					4.68333	-0.32481							4.68333	-0.29056						4.68333	-0.3431
4.68667	-0.50005					4.68667	-0.35523					4.68667	-0.32487							4.68667	-0.29058						4.68667	-0.34318
4.69	-0.50014					4.69	-0.35527					4.69	-0.32494							4.69	-0.29061						4.69	-0.34326
4.69333	-0.5002					4.69333	-0.35533					4.69333	-0.32501							4.69333	-0.29065						4.69333	-0.34336
4.69667	-0.50028					4.69667	-0.35541					4.69667	-0.32509							4.69667	-0.29069						4.69667	-0.34348
4.7	-0.50032					4.7	-0.35548					4.7	-0.32517							4.7	-0.29073						4.7	-0.34357
4.70333	-0.50039					4.70333	-0.35556					4.70333	-0.32524							4.70333	-0.29076						4.70333	-0.34365
4.70667	-0.50045					4.70667	-0.35564					4.70667	-0.32532							4.70667	-0.29078						4.70667	-0.34375
4.71	-0.50052					4.71	-0.35571					4.71	-0.32542							4.71	-0.29079						4.71	-0.34384
4.71333	-0.50058					4.71333	-0.35578					4.71333	-0.32551							4.71333	-0.29081						4.71333	-0.34391
4.71667	-0.50062					4.71667	-0.35586					4.71667	-0.32561							4.71667	-0.29083						4.71667	-0.34397
4.72	-0.50071					4.72	-0.35593					4.72	-0.3257							4.72	-0.29085						4.72	-0.34405
4.72333	-0.50076					4.72333	-0.35598					4.72333	-0.32582							4.72333	-0.29085						4.72333	-0.34413
4.72667	-0.50078					4.72667	-0.35604					4.72667	-0.32592							4.72667	-0.29086						4.72667	-0.34421
4.73	-0.5008					4.73	-0.3561					4.73	-0.32601							4.73	-0.29088						4.73	-0.34426
4.73333	-0.50084					4.73333	-0.35616					4.73333	-0.32609							4.73333	-0.29089						4.73333	-0.34431
4.73667	-0.50091					4.73667	-0.35622					4.73667	-0.32618							4.73667	-0.2909						4.73667	-0.34435
4.74	-0.50097					4.74	-0.3563					4.74	-0.32629							4.74	-0.29091						4.74	-0.34441
4.74333	-0.50102					4.74333	-0.35637					4.74333	-0.32644							4.74333	-0.29092						4.74333	-0.34445
4.74667	-0.50105					4.74667	-0.35643					4.74667	-0.32655							4.74667	-0.29092						4.74667	-0.3445
4.75	-0.50106					4.75	-0.3565					4.75	-0.32669							4.75	-0.29093						4.75	-0.34455
4.75333	-0.50107					4.75333	-0.35659					4.75333	-0.3268							4.75333	-0.29096						4.75333	-0.34462
4.75667	-0.50106					4.75667	-0.35666					4.75667	-0.3269							4.75667	-0.29097						4.75667	-0.34469
4.76	-0.50108					4.76	-0.35674					4.76	-0.32696							4.76	-0.291						4.76	-0.34476
4.76333	-0.50111					4.76333	-0.3568					4.76333	-0.32705							4.76333	-0.29101						4.76333	-0.34483
4.76667	-0.50114					4.76667	-0.35687					4.76667	-0.32714							4.76667	-0.29103						4.76667	-0.34492
4.77	-0.50116					4.77	-0.35693					4.77	-0.32724							4.77	-0.29105						4.77	-0.34499
4.77333	-0.50119					4.77333	-0.35699					4.77333	-0.32731							4.77333	-0.29109						4.77333	-0.34506
4.77667	-0.50123					4.77667	-0.35706					4.77667	-0.32735							4.77667	-0.29112						4.77667	-0.34514
4.78	-0.5013					4.78	-0.35712					4.78	-0.3274							4.78	-0.29116						4.78	-0.34522
4.78333	-0.50136					4.78333	-0.3572					4.78333	-0.32749							4.78333	-0.29122						4.78333	-0.34532
4.78667	-0.50139					4.78667	-0.35727					4.78667	-0.32756							4.78667	-0.29126						4.78667	-0.34545
4.79	-0.50144					4.79	-0.35733					4.79	-0.32765							4.79	-0.29131						4.79	-0.34559
4.79333	-0.5015					4.79333	-0.35737					4.79333	-0.32772							4.79333	-0.29137						4.79333	-0.34573
4.79667	-0.50158					4.79667	-0.35745					4.79667	-0.32777							4.79667	-0.29144						4.79667	-0.34584
4.8	-0.50166					4.8	-0.35753					4.8	-0.32786							4.8	-0.29149						4.8	-0.34598
4.80333	-0.50175					4.80333	-0.35761					4.80333	-0.32794							4.80333	-0.29157						4.80333	-0.34613
4.80667	-0.50184					4.80667	-0.3577					4.80667	-0.328							4.80667	-0.29165						4.80667	-0.34629
4.81	-0.50194					4.81	-0.35777					4.81	-0.32806							4.81	-0.29174						4.81	-0.34647
4.81333	-0.50203					4.81333	-0.35784					4.81333	-0.32813							4.81333	-0.29184						4.81333	-0.34666
4.81667	-0.50212					4.81667	-0.35791					4.81667	-0.3282							4.81667	-0.29192						4.81667	-0.34685
4.82	-0.50222					4.82	-0.35798					4.82	-0.32828							4.82	-0.29201						4.82	-0.34704
4.82333	-0.50233					4.82333	-0.35806					4.82333	-0.32836							4.82333	-0.2921						4.82333	-0.34721
4.82667	-0.50241					4.82667	-0.35815					4.82667	-0.32845							4.82667	-0.29222						4.82667	-0.34736
4.83	-0.5025					4.83	-0.35823					4.83	-0.32852							4.83	-0.29234						4.83	-0.3475
4.83333	-0.50261					4.83333	-0.35829					4.83333	-0.32861							4.83333	-0.29243						4.83333	-0.34766
4.83667	-0.50271					4.83667	-0.35835					4.83667	-0.32872							4.83667	-0.29254						4.83667	-0.34782
4.84	-0.5028					4.84	-0.35841					4.84	-0.32882							4.84	-0.29264						4.84	-0.34796
4.84333	-0.50288					4.84333	-0.35847					4.84333	-0.32894							4.84333	-0.29274						4.84333	-0.34808
4.84667	-0.50297					4.84667	-0.35851					4.84667	-0.32903							4.84667	-0.29286						4.84667	-0.34821
4.85	-0.50305					4.85	-0.35857					4.85	-0.32912							4.85	-0.29297						4.85	-0.34835
4.85333	-0.50316					4.85333	-0.35862					4.85333	-0.32922							4.85333	-0.29307						4.85333	-0.34848
4.85667	-0.50326					4.85667	-0.35868					4.85667	-0.32933							4.85667	-0.29315						4.85667	-0.34862
4.86	-0.50335					4.86	-0.35874					4.86	-0.32945							4.86	-0.29322						4.86	-0.34875
4.86333	-0.50345					4.86333	-0.35877					4.86333	-0.32954							4.86333	-0.29331						4.86333	-0.34886
4.86667	-0.50354					4.86667	-0.35882					4.86667	-0.32964							4.86667	-0.29339						4.86667	-0.34896
4.87	-0.50363					4.87	-0.35889					4.87	-0.32975							4.87	-0.29349						4.87	-0.34908
4.87333	-0.50372					4.87333	-0.35897					4.87333	-0.32986							4.87333	-0.29358						4.87333	-0.34921
4.87667	-0.50379					4.87667	-0.35901					4.87667	-0.32995							4.87667	-0.29366						4.87667	-0.34935
4.88	-0.50388					4.88	-0.35905					4.88	-0.33002							4.88	-0.29372						4.88	-0.34949
4.88333	-0.50395					4.88333	-0.35912					4.88333	-0.3301							4.88333	-0.2938						4.88333	-0.34961
4.88667	-0.50404					4.88667	-0.3592					4.88667	-0.33019							4.88667	-0.29387						4.88667	-0.34972
4.89	-0.5041					4.89	-0.35929					4.89	-0.33026							4.89	-0.29396						4.89	-0.34984
4.89333	-0.50418					4.89333	-0.35938					4.89333	-0.33031							4.89333	-0.29405						4.89333	-0.34995
4.89667	-0.5043					4.89667	-0.35948					4.89667	-0.33035							4.89667	-0.29413						4.89667	-0.35007
4.9	-0.50437					4.9	-0.3596					4.9	-0.3304							4.9	-0.2942						4.9	-0.35021
4.90333	-0.50444					4.90333	-0.35969					4.90333	-0.33043							4.90333	-0.29427						4.90333	-0.35036
4.90667	-0.5045					4.90667	-0.35978					4.90667	-0.33048							4.90667	-0.29435						4.90667	-0.3505
4.91	-0.50459					4.91	-0.35984					4.91	-0.33049							4.91	-0.29445						4.91	-0.3506
4.91333	-0.50466					4.91333	-0.35992					4.91333	-0.33049							4.91333	-0.29455						4.91333	-0.3507
4.91667	-0.50468					4.91667	-0.36					4.91667	-0.33046							4.91667	-0.29466						4.91667	-0.35081
4.92	-0.5047					4.92	-0.36009					4.92	-0.33044							4.92	-0.29477						4.92	-0.35094
4.92333	-0.5048					4.92333	-0.36017					4.92333	-0.33043							4.92333	-0.29488						4.92333	-0.35106
4.92667	-0.5049					4.92667	-0.36028					4.92667	-0.33039							4.92667	-0.295						4.92667	-0.35119
4.93	-0.50497					4.93	-0.36042					4.93	-0.33036							4.93	-0.2951						4.93	-0.35131
4.93333	-0.50502					4.93333	-0.36053					4.93333	-0.33035							4.93333	-0.2952						4.93333	-0.35142
4.93667	-0.50508					4.93667	-0.36062					4.93667	-0.33033							4.93667	-0.2953						4.93667	-0.35155
4.94	-0.50513					4.94	-0.36074					4.94	-0.33028							4.94	-0.29541						4.94	-0.35168
4.94333	-0.5052					4.94333	-0.36083					4.94333	-0.33023							4.94333	-0.29555						4.94333	-0.35179
4.94667	-0.50527					4.94667	-0.36091					4.94667	-0.33018							4.94667	-0.2957						4.94667	-0.35191
4.95	-0.50533					4.95	-0.36097					4.95	-0.33013							4.95	-0.29585						4.95	-0.35203
4.95333	-0.50539					4.95333	-0.36106					4.95333	-0.33007							4.95333	-0.29599						4.95333	-0.35217
4.95667	-0.50543					4.95667	-0.36113					4.95667	-0.32999							4.95667	-0.29613						4.95667	-0.35228
4.96	-0.5055					4.96	-0.36121					4.96	-0.3299							4.96	-0.29625						4.96	-0.35241
4.96333	-0.50555					4.96333	-0.36129					4.96333	-0.32983							4.96333	-0.29639						4.96333	-0.35253
4.96667	-0.50562					4.96667	-0.36136					4.96667	-0.32975							4.96667	-0.29651						4.96667	-0.35263
4.97	-0.50567					4.97	-0.36142					4.97	-0.32967							4.97	-0.29665						4.97	-0.35275
4.97333	-0.50572					4.97333	-0.36148					4.97333	-0.32953							4.97333	-0.29678						4.97333	-0.35286
4.97667	-0.50575					4.97667	-0.36154					4.97667	-0.32939							4.97667	-0.29691						4.97667	-0.35298
4.98	-0.5058					4.98	-0.36161					4.98	-0.32925							4.98	-0.29703						4.98	-0.35308
4.98333	-0.50583					4.98333	-0.36166					4.98333	-0.3291							4.98333	-0.29715						4.98333	-0.35318
4.98667	-0.50585					4.98667	-0.36174					4.98667	-0.32895							4.98667	-0.29729						4.98667	-0.3533
4.99	-0.50585					4.99	-0.36185					4.99	-0.3288							4.99	-0.29742						4.99	-0.35341
4.99333	-0.50583					4.99333	-0.36196					4.99333	-0.32863							4.99333	-0.29755						4.99333	-0.35352
4.99667	-0.50586					4.99667	-0.36206					4.99667	-0.32842							4.99667	-0.29766						4.99667	-0.35361
5	-0.50595					5	-0.36215					5	-0.32819							5	-0.29777						5	-0.35371
5.00333	-0.50598					5.00333	-0.36224					5.00333	-0.32799							5.00333	-0.29788						5.00333	-0.35381
5.00667	-0.50595					5.00667	-0.36231					5.00667	-0.32778							5.00667	-0.29798						5.00667	-0.35392
5.01	-0.50593					5.01	-0.36237					5.01	-0.3276							5.01	-0.2981						5.01	-0.354
5.01333	-0.50594					5.01333	-0.36245					5.01333	-0.32741							5.01333	-0.29822						5.01333	-0.35406
5.01667	-0.50595					5.01667	-0.36255					5.01667	-0.32718							5.01667	-0.29834						5.01667	-0.35415
5.02	-0.50597					5.02	-0.36262					5.02	-0.32695							5.02	-0.29845						5.02	-0.35424
5.02333	-0.50601					5.02333	-0.36269					5.02333	-0.32672							5.02333	-0.29857						5.02333	-0.35435
5.02667	-0.50606					5.02667	-0.36275					5.02667	-0.32649							5.02667	-0.29868						5.02667	-0.35449
5.03	-0.5061					5.03	-0.36284					5.03	-0.32625							5.03	-0.2988						5.03	-0.35463
5.03333	-0.50616					5.03333	-0.36291					5.03333	-0.32602							5.03333	-0.29892						5.03333	-0.35474
5.03667	-0.50622					5.03667	-0.36297					5.03667	-0.32578							5.03667	-0.29903						5.03667	-0.35482
5.04	-0.50627					5.04	-0.36302					5.04	-0.32552							5.04	-0.29913						5.04	-0.35491
5.04333	-0.5063					5.04333	-0.36308					5.04333	-0.32523							5.04333	-0.29924						5.04333	-0.355
5.04667	-0.50635					5.04667	-0.36315					5.04667	-0.32496							5.04667	-0.29937						5.04667	-0.35509
5.05	-0.50641					5.05	-0.36322					5.05	-0.32467							5.05	-0.29949						5.05	-0.35517
5.05333	-0.5065					5.05333	-0.36329					5.05333	-0.32439							5.05333	-0.29962						5.05333	-0.35528
5.05667	-0.50656					5.05667	-0.36337					5.05667	-0.3241							5.05667	-0.29974						5.05667	-0.35539
5.06	-0.50667					5.06	-0.36345					5.06	-0.32383							5.06	-0.29986						5.06	-0.35552
5.06333	-0.50677					5.06333	-0.3635					5.06333	-0.32357							5.06333	-0.3						5.06333	-0.35565
5.06667	-0.50687					5.06667	-0.36354					5.06667	-0.32332							5.06667	-0.30013						5.06667	-0.35578
5.07	-0.50694					5.07	-0.36359					5.07	-0.32307							5.07	-0.30025						5.07	-0.35588
5.07333	-0.50703					5.07333	-0.36366					5.07333	-0.32279							5.07333	-0.30036						5.07333	-0.35599
5.07667	-0.50712					5.07667	-0.36371					5.07667	-0.32252							5.07667	-0.30049						5.07667	-0.35613
5.08	-0.50721					5.08	-0.36376					5.08	-0.32224							5.08	-0.30062						5.08	-0.3563
5.08333	-0.50726					5.08333	-0.36383					5.08333	-0.322							5.08333	-0.30075						5.08333	-0.35646
5.08667	-0.50731					5.08667	-0.36389					5.08667	-0.32177							5.08667	-0.30087						5.08667	-0.35662
5.09	-0.50739					5.09	-0.36394					5.09	-0.32155							5.09	-0.30099						5.09	-0.35676
5.09333	-0.50745					5.09333	-0.36397					5.09333	-0.32133							5.09333	-0.30111						5.09333	-0.35694
5.09667	-0.50749					5.09667	-0.36401					5.09667	-0.32113							5.09667	-0.30122						5.09667	-0.35712
5.1	-0.50755					5.1	-0.36406					5.1	-0.32093							5.1	-0.30133						5.1	-0.35724
5.10333	-0.50762					5.10333	-0.36411					5.10333	-0.32072							5.10333	-0.30145						5.10333	-0.35736
5.10667	-0.50765					5.10667	-0.36416					5.10667	-0.32053							5.10667	-0.30158						5.10667	-0.35748
5.11	-0.50768					5.11	-0.36422					5.11	-0.32036							5.11	-0.30169						5.11	-0.3576
5.11333	-0.50772					5.11333	-0.36427					5.11333	-0.32023							5.11333	-0.30179						5.11333	-0.35774
5.11667	-0.50776					5.11667	-0.36433					5.11667	-0.32009							5.11667	-0.30186						5.11667	-0.35787
5.12	-0.50779					5.12	-0.36437					5.12	-0.31997							5.12	-0.30196						5.12	-0.35796
5.12333	-0.50781					5.12333	-0.36442					5.12333	-0.31986							5.12333	-0.30207						5.12333	-0.35804
5.12667	-0.50787					5.12667	-0.36447					5.12667	-0.31973							5.12667	-0.3022						5.12667	-0.35816
5.13	-0.50792					5.13	-0.36455					5.13	-0.31961							5.13	-0.3023						5.13	-0.35829
5.13333	-0.50794					5.13333	-0.36465					5.13333	-0.31951							5.13333	-0.3024						5.13333	-0.35841
5.13667	-0.50796					5.13667	-0.36474					5.13667	-0.31943							5.13667	-0.3025						5.13667	-0.35849
5.14	-0.50799					5.14	-0.36484					5.14	-0.31936							5.14	-0.3026						5.14	-0.35856
5.14333	-0.50801					5.14333	-0.36496					5.14333	-0.31928							5.14333	-0.30269						5.14333	-0.35862
5.14667	-0.50807					5.14667	-0.36505					5.14667	-0.31921							5.14667	-0.30278						5.14667	-0.35868
5.15	-0.50814					5.15	-0.36517					5.15	-0.31915							5.15	-0.30286						5.15	-0.35872
5.15333	-0.50818					5.15333	-0.3653					5.15333	-0.31912							5.15333	-0.30292						5.15333	-0.35878
5.15667	-0.50819					5.15667	-0.36543					5.15667	-0.31911							5.15667	-0.30299						5.15667	-0.35881
5.16	-0.5082					5.16	-0.36554					5.16	-0.31911							5.16	-0.30305						5.16	-0.35885
5.16333	-0.50824					5.16333	-0.36566					5.16333	-0.31911							5.16333	-0.30312						5.16333	-0.3589
5.16667	-0.50828					5.16667	-0.36576					5.16667	-0.31911							5.16667	-0.30318						5.16667	-0.35891
5.17	-0.50832					5.17	-0.36585					5.17	-0.3191							5.17	-0.30323						5.17	-0.35893
5.17333	-0.50834					5.17333	-0.36596					5.17333	-0.31911							5.17333	-0.30327						5.17333	-0.35896
5.17667	-0.50837					5.17667	-0.36605					5.17667	-0.31914							5.17667	-0.30331						5.17667	-0.35898
5.18	-0.50842					5.18	-0.36613					5.18	-0.3192							5.18	-0.30334						5.18	-0.35899
5.18333	-0.50846					5.18333	-0.36621					5.18333	-0.31925							5.18333	-0.30338						5.18333	-0.35897
5.18667	-0.50851					5.18667	-0.36631					5.18667	-0.31933							5.18667	-0.30343						5.18667	-0.35894
5.19	-0.50855					5.19	-0.36637					5.19	-0.31941							5.19	-0.30346						5.19	-0.35894
5.19333	-0.50856					5.19333	-0.36644					5.19333	-0.31944							5.19333	-0.30349						5.19333	-0.35891
5.19667	-0.50857					5.19667	-0.36651					5.19667	-0.31947							5.19667	-0.30352						5.19667	-0.35887
5.2	-0.50858					5.2	-0.36659					5.2	-0.31954							5.2	-0.30355						5.2	-0.3588
5.20333	-0.5086					5.20333	-0.36665					5.20333	-0.31962							5.20333	-0.30358						5.20333	-0.35873
5.20667	-0.50861					5.20667	-0.36669					5.20667	-0.31968							5.20667	-0.30361						5.20667	-0.3587
5.21	-0.50861					5.21	-0.36673					5.21	-0.31975							5.21	-0.30363						5.21	-0.35863
5.21333	-0.50858					5.21333	-0.36678					5.21333	-0.31981							5.21333	-0.30364						5.21333	-0.35855
5.21667	-0.50855					5.21667	-0.36682					5.21667	-0.31989							5.21667	-0.30365						5.21667	-0.35847
5.22	-0.50852					5.22	-0.36689					5.22	-0.31994							5.22	-0.30365						5.22	-0.35838
5.22333	-0.5085					5.22333	-0.36695					5.22333	-0.31999							5.22333	-0.30366						5.22333	-0.35828
5.22667	-0.50846					5.22667	-0.36702					5.22667	-0.32004							5.22667	-0.30366						5.22667	-0.35816
5.23	-0.50841					5.23	-0.36709					5.23	-0.32007							5.23	-0.30366						5.23	-0.35804
5.23333	-0.50833					5.23333	-0.36715					5.23333	-0.32013							5.23333	-0.30366						5.23333	-0.35791
5.23667	-0.50828					5.23667	-0.36721					5.23667	-0.32018							5.23667	-0.30365						5.23667	-0.35776
5.24	-0.50826					5.24	-0.36726					5.24	-0.32022							5.24	-0.30362						5.24	-0.35762
5.24333	-0.50825					5.24333	-0.36734					5.24333	-0.32024							5.24333	-0.30361						5.24333	-0.35746
5.24667	-0.50823					5.24667	-0.36741					5.24667	-0.32025							5.24667	-0.30358						5.24667	-0.35729
5.25	-0.50822					5.25	-0.36746					5.25	-0.32028							5.25	-0.30356						5.25	-0.35712
5.25333	-0.50819					5.25333	-0.36751					5.25333	-0.32032							5.25333	-0.30352						5.25333	-0.35694
5.25667	-0.5082					5.25667	-0.36756					5.25667	-0.32034							5.25667	-0.30349						5.25667	-0.35676
5.26	-0.50821					5.26	-0.36759					5.26	-0.32036							5.26	-0.30346						5.26	-0.35654
5.26333	-0.50821					5.26333	-0.36762					5.26333	-0.32038							5.26333	-0.30341						5.26333	-0.35632
5.26667	-0.50821					5.26667	-0.36764					5.26667	-0.32045							5.26667	-0.30336						5.26667	-0.35612
5.27	-0.50824					5.27	-0.3677					5.27	-0.32051							5.27	-0.3033						5.27	-0.35593
5.27333	-0.50825					5.27333	-0.36776					5.27333	-0.32053							5.27333	-0.30327						5.27333	-0.35574
5.27667	-0.50825					5.27667	-0.36781					5.27667	-0.32055							5.27667	-0.30324						5.27667	-0.35549
5.28	-0.50828					5.28	-0.36784					5.28	-0.32061							5.28	-0.3032						5.28	-0.35526
5.28333	-0.50832					5.28333	-0.36787					5.28333	-0.32068							5.28333	-0.30314						5.28333	-0.35503
5.28667	-0.50837					5.28667	-0.36793					5.28667	-0.32075							5.28667	-0.30307						5.28667	-0.35483
5.29	-0.50843					5.29	-0.36801					5.29	-0.32078							5.29	-0.30301						5.29	-0.35465
5.29333	-0.5085					5.29333	-0.36809					5.29333	-0.32087							5.29333	-0.30293						5.29333	-0.35444
5.29667	-0.50856					5.29667	-0.36818					5.29667	-0.32099							5.29667	-0.30286						5.29667	-0.35421
5.3	-0.50863					5.3	-0.36827					5.3	-0.32112							5.3	-0.30278						5.3	-0.35399
5.30333	-0.50868					5.30333	-0.36833					5.30333	-0.32123							5.30333	-0.30269						5.30333	-0.35379
5.30667	-0.50875					5.30667	-0.36842					5.30667	-0.32133							5.30667	-0.30262						5.30667	-0.35361
5.31	-0.50885					5.31	-0.36852					5.31	-0.32144							5.31	-0.30254						5.31	-0.35341
5.31333	-0.50895					5.31333	-0.36862					5.31333	-0.32156							5.31333	-0.30246						5.31333	-0.35322
5.31667	-0.50903					5.31667	-0.36871					5.31667	-0.32169							5.31667	-0.30237						5.31667	-0.35301
5.32	-0.5091					5.32	-0.36883					5.32	-0.3218							5.32	-0.30229						5.32	-0.3528
5.32333	-0.50917					5.32333	-0.36899					5.32333	-0.32191							5.32333	-0.30219						5.32333	-0.35262
5.32667	-0.50928					5.32667	-0.36912					5.32667	-0.32201							5.32667	-0.3021						5.32667	-0.35241
5.33	-0.50939					5.33	-0.36926					5.33	-0.32212							5.33	-0.30201						5.33	-0.35223
5.33333	-0.50948					5.33333	-0.3694					5.33333	-0.32223							5.33333	-0.30194						5.33333	-0.35208
5.33667	-0.50955					5.33667	-0.36955					5.33667	-0.32235							5.33667	-0.30185						5.33667	-0.35192
5.34	-0.50965					5.34	-0.36968					5.34	-0.32245							5.34	-0.30174						5.34	-0.35175
5.34333	-0.50974					5.34333	-0.36981					5.34333	-0.32253							5.34333	-0.30164						5.34333	-0.35158
5.34667	-0.50983					5.34667	-0.36995					5.34667	-0.32257							5.34667	-0.30154						5.34667	-0.35143
5.35	-0.50992					5.35	-0.3701					5.35	-0.32263							5.35	-0.30145						5.35	-0.35128
5.35333	-0.50999					5.35333	-0.37025					5.35333	-0.32273							5.35333	-0.30137						5.35333	-0.35114
5.35667	-0.51004					5.35667	-0.37036					5.35667	-0.32282							5.35667	-0.30131						5.35667	-0.35098
5.36	-0.51011					5.36	-0.37047					5.36	-0.32287							5.36	-0.30123						5.36	-0.35081
5.36333	-0.51021					5.36333	-0.37059					5.36333	-0.32291							5.36333	-0.30113						5.36333	-0.35065
5.36667	-0.51027					5.36667	-0.37072					5.36667	-0.32296							5.36667	-0.30103						5.36667	-0.35053
5.37	-0.51033					5.37	-0.37083					5.37	-0.32301							5.37	-0.30094						5.37	-0.35043
5.37333	-0.51039					5.37333	-0.37089					5.37333	-0.32307							5.37333	-0.30086						5.37333	-0.3503
5.37667	-0.51045					5.37667	-0.371					5.37667	-0.32314							5.37667	-0.30077						5.37667	-0.35018
5.38	-0.51051					5.38	-0.37111					5.38	-0.32319							5.38	-0.30069						5.38	-0.35011
5.38333	-0.51058					5.38333	-0.37123					5.38333	-0.32323							5.38333	-0.30061						5.38333	-0.35003
5.38667	-0.51064					5.38667	-0.37135					5.38667	-0.32327							5.38667	-0.30053						5.38667	-0.34994
5.39	-0.51067					5.39	-0.37145					5.39	-0.32334							5.39	-0.30047						5.39	-0.34985
5.39333	-0.51071					5.39333	-0.37157					5.39333	-0.32341							5.39333	-0.30041						5.39333	-0.34976
5.39667	-0.51074					5.39667	-0.37166					5.39667	-0.32347							5.39667	-0.30036						5.39667	-0.34967
5.4	-0.5108					5.4	-0.37176					5.4	-0.32353							5.4	-0.30029						5.4	-0.34957
5.40333	-0.51085					5.40333	-0.37186					5.40333	-0.32358							5.40333	-0.30022						5.40333	-0.3495
5.40667	-0.51089					5.40667	-0.37196					5.40667	-0.32365							5.40667	-0.30016						5.40667	-0.34944
5.41	-0.51091					5.41	-0.37205					5.41	-0.32375							5.41	-0.30011						5.41	-0.34936
5.41333	-0.51098					5.41333	-0.37217					5.41333	-0.32383							5.41333	-0.30007						5.41333	-0.3493
5.41667	-0.51105					5.41667	-0.37229					5.41667	-0.32391							5.41667	-0.30003						5.41667	-0.34924
5.42	-0.51111					5.42	-0.3724					5.42	-0.32399							5.42	-0.3						5.42	-0.34915
5.42333	-0.51118					5.42333	-0.37249					5.42333	-0.32408							5.42333	-0.29998						5.42333	-0.34906
5.42667	-0.51123					5.42667	-0.3726					5.42667	-0.32415							5.42667	-0.29996						5.42667	-0.34898
5.43	-0.51132					5.43	-0.3727					5.43	-0.32423							5.43	-0.29993						5.43	-0.34895
5.43333	-0.51139					5.43333	-0.37275					5.43333	-0.32433							5.43333	-0.29992						5.43333	-0.34891
5.43667	-0.51148					5.43667	-0.37282					5.43667	-0.32445							5.43667	-0.29991						5.43667	-0.34885
5.44	-0.51154					5.44	-0.37293					5.44	-0.32456							5.44	-0.29992						5.44	-0.34881
5.44333	-0.5116					5.44333	-0.37303					5.44333	-0.32467							5.44333	-0.29993						5.44333	-0.34876
5.44667	-0.51167					5.44667	-0.37314					5.44667	-0.3248							5.44667	-0.29994						5.44667	-0.34872
5.45	-0.51177					5.45	-0.37324					5.45	-0.32497							5.45	-0.29994						5.45	-0.34866
5.45333	-0.51186					5.45333	-0.37332					5.45333	-0.32518							5.45333	-0.29996						5.45333	-0.3486
5.45667	-0.51192					5.45667	-0.37336					5.45667	-0.32534							5.45667	-0.29997						5.45667	-0.34854
5.46	-0.51201					5.46	-0.37343					5.46	-0.32548							5.46	-0.29999						5.46	-0.34848
5.46333	-0.51208					5.46333	-0.37352					5.46333	-0.3256							5.46333	-0.30002						5.46333	-0.34843
5.46667	-0.51215					5.46667	-0.37361					5.46667	-0.32574							5.46667	-0.30006						5.46667	-0.34838
5.47	-0.5122					5.47	-0.37365					5.47	-0.32591							5.47	-0.3001						5.47	-0.34831
5.47333	-0.51226					5.47333	-0.37369					5.47333	-0.32609							5.47333	-0.30014						5.47333	-0.34824
5.47667	-0.51234					5.47667	-0.37373					5.47667	-0.32624							5.47667	-0.30021						5.47667	-0.34819
5.48	-0.5124					5.48	-0.37379					5.48	-0.32643							5.48	-0.30027						5.48	-0.34813
5.48333	-0.51243					5.48333	-0.37384					5.48333	-0.32659							5.48333	-0.30034						5.48333	-0.34808
5.48667	-0.51247					5.48667	-0.37392					5.48667	-0.32676							5.48667	-0.30039						5.48667	-0.34802
5.49	-0.51249					5.49	-0.37399					5.49	-0.32688							5.49	-0.30046						5.49	-0.34796
5.49333	-0.51253					5.49333	-0.37407					5.49333	-0.32702							5.49333	-0.30052						5.49333	-0.3479
5.49667	-0.51254					5.49667	-0.37411					5.49667	-0.32716							5.49667	-0.30058						5.49667	-0.34786
5.5	-0.51257					5.5	-0.37416					5.5	-0.32735							5.5	-0.30066						5.5	-0.34783
5.50333	-0.51262					5.50333	-0.37422					5.50333	-0.32748							5.50333	-0.30073						5.50333	-0.34779
5.50667	-0.51266					5.50667	-0.37429					5.50667	-0.32762							5.50667	-0.3008						5.50667	-0.34774
5.51	-0.51269					5.51	-0.37436					5.51	-0.32779							5.51	-0.30088						5.51	-0.34772
5.51333	-0.51271					5.51333	-0.37442					5.51333	-0.32796							5.51333	-0.30094						5.51333	-0.34774
5.51667	-0.51271					5.51667	-0.3745					5.51667	-0.32812							5.51667	-0.301						5.51667	-0.34775
5.52	-0.51274					5.52	-0.37457					5.52	-0.32827							5.52	-0.30107						5.52	-0.34777
5.52333	-0.5128					5.52333	-0.37465					5.52333	-0.32845							5.52333	-0.30115						5.52333	-0.34777
5.52667	-0.51288					5.52667	-0.37471					5.52667	-0.32861							5.52667	-0.30122						5.52667	-0.34776
5.53	-0.51296					5.53	-0.37479					5.53	-0.32874							5.53	-0.30129						5.53	-0.34777
5.53333	-0.51301					5.53333	-0.37487					5.53333	-0.32888							5.53333	-0.30136						5.53333	-0.34778
5.53667	-0.51306					5.53667	-0.37493					5.53667	-0.32901							5.53667	-0.30143						5.53667	-0.3478
5.54	-0.51309					5.54	-0.37495					5.54	-0.32914							5.54	-0.3015						5.54	-0.3478
5.54333	-0.51314					5.54333	-0.375					5.54333	-0.32928							5.54333	-0.30158						5.54333	-0.34779
5.54667	-0.51319					5.54667	-0.37506					5.54667	-0.32941							5.54667	-0.30163						5.54667	-0.34779
5.55	-0.51323					5.55	-0.37512					5.55	-0.32954							5.55	-0.30169						5.55	-0.34778
5.55333	-0.51327					5.55333	-0.37515					5.55333	-0.32965							5.55333	-0.30175						5.55333	-0.3478
5.55667	-0.51333					5.55667	-0.37519					5.55667	-0.32977							5.55667	-0.30183						5.55667	-0.3478
5.56	-0.51341					5.56	-0.37523					5.56	-0.32989							5.56	-0.3019						5.56	-0.34782
5.56333	-0.51345					5.56333	-0.37525					5.56333	-0.32999							5.56333	-0.30197						5.56333	-0.34783
5.56667	-0.51347					5.56667	-0.37525					5.56667	-0.33009							5.56667	-0.30204						5.56667	-0.34781
5.57	-0.51353					5.57	-0.37524					5.57	-0.33022							5.57	-0.3021						5.57	-0.34776
5.57333	-0.51358					5.57333	-0.37524					5.57333	-0.3303							5.57333	-0.30214						5.57333	-0.34771
5.57667	-0.51364					5.57667	-0.37523					5.57667	-0.33037							5.57667	-0.30219						5.57667	-0.3477
5.58	-0.51368					5.58	-0.37524					5.58	-0.33047							5.58	-0.30226						5.58	-0.34769
5.58333	-0.51375					5.58333	-0.37528					5.58333	-0.3306							5.58333	-0.30233						5.58333	-0.34767
5.58667	-0.51383					5.58667	-0.37532					5.58667	-0.33075							5.58667	-0.30239						5.58667	-0.34764
5.59	-0.51389					5.59	-0.37532					5.59	-0.33086							5.59	-0.30245						5.59	-0.34761
5.59333	-0.51394					5.59333	-0.37531					5.59333	-0.33094							5.59333	-0.3025						5.59333	-0.34757
5.59667	-0.514					5.59667	-0.37529					5.59667	-0.33102							5.59667	-0.30255						5.59667	-0.34754
5.6	-0.51411					5.6	-0.37529					5.6	-0.33114							5.6	-0.30259						5.6	-0.34752
5.60333	-0.51417					5.60333	-0.3753					5.60333	-0.33127							5.60333	-0.30264						5.60333	-0.34753
5.60667	-0.51424					5.60667	-0.3753					5.60667	-0.33137							5.60667	-0.30269						5.60667	-0.34754
5.61	-0.51428					5.61	-0.37532					5.61	-0.33148							5.61	-0.30273						5.61	-0.34754
5.61333	-0.51436					5.61333	-0.37537					5.61333	-0.33158							5.61333	-0.30276						5.61333	-0.34754
5.61667	-0.51443					5.61667	-0.37541					5.61667	-0.33166							5.61667	-0.30278						5.61667	-0.34753
5.62	-0.51451					5.62	-0.37542					5.62	-0.33177							5.62	-0.30282						5.62	-0.34754
5.62333	-0.51457					5.62333	-0.37544					5.62333	-0.33193							5.62333	-0.30288						5.62333	-0.34755
5.62667	-0.51465					5.62667	-0.37544					5.62667	-0.33209							5.62667	-0.30294						5.62667	-0.34755
5.63	-0.51474					5.63	-0.37544					5.63	-0.3322							5.63	-0.303						5.63	-0.34755
5.63333	-0.51479					5.63333	-0.37542					5.63333	-0.33228							5.63333	-0.30306						5.63333	-0.3476
5.63667	-0.51483					5.63667	-0.37543					5.63667	-0.33238							5.63667	-0.30311						5.63667	-0.34764
5.64	-0.51488					5.64	-0.37548					5.64	-0.33251							5.64	-0.30316						5.64	-0.34769
5.64333	-0.51496					5.64333	-0.37551					5.64333	-0.33262							5.64333	-0.3032						5.64333	-0.34773
5.64667	-0.51502					5.64667	-0.37555					5.64667	-0.33272							5.64667	-0.30324						5.64667	-0.34777
5.65	-0.51509					5.65	-0.37559					5.65	-0.33283							5.65	-0.3033						5.65	-0.34779
5.65333	-0.51513					5.65333	-0.37566					5.65333	-0.33296							5.65333	-0.30336						5.65333	-0.3478
5.65667	-0.51515					5.65667	-0.37571					5.65667	-0.33308							5.65667	-0.3034						5.65667	-0.34785
5.66	-0.51519					5.66	-0.37577					5.66	-0.33318							5.66	-0.30344						5.66	-0.3479
5.66333	-0.5152					5.66333	-0.37581					5.66333	-0.33327							5.66333	-0.30348						5.66333	-0.34793
5.66667	-0.51525					5.66667	-0.37584					5.66667	-0.33337							5.66667	-0.30351						5.66667	-0.34795
5.67	-0.5153					5.67	-0.3759					5.67	-0.33347							5.67	-0.30357						5.67	-0.34797
5.67333	-0.51533					5.67333	-0.37597					5.67333	-0.33352							5.67333	-0.30362						5.67333	-0.34801
5.67667	-0.51537					5.67667	-0.37603					5.67667	-0.33361							5.67667	-0.30369						5.67667	-0.34806
5.68	-0.51542					5.68	-0.37609					5.68	-0.33372							5.68	-0.30375						5.68	-0.3481
5.68333	-0.5155					5.68333	-0.37617					5.68333	-0.3338							5.68333	-0.3038						5.68333	-0.34817
5.68667	-0.51555					5.68667	-0.37624					5.68667	-0.33388							5.68667	-0.30383						5.68667	-0.34823
5.69	-0.51558					5.69	-0.3763					5.69	-0.3339							5.69	-0.30388						5.69	-0.34827
5.69333	-0.51559					5.69333	-0.37634					5.69333	-0.33395							5.69333	-0.30392						5.69333	-0.34831
5.69667	-0.51561					5.69667	-0.37638					5.69667	-0.33402							5.69667	-0.30397						5.69667	-0.34836
5.7	-0.51565					5.7	-0.37645					5.7	-0.3341							5.7	-0.30402						5.7	-0.34843
5.70333	-0.51568					5.70333	-0.37651					5.70333	-0.33416							5.70333	-0.30408						5.70333	-0.34852
5.70667	-0.51571					5.70667	-0.37657					5.70667	-0.33418							5.70667	-0.30413						5.70667	-0.34861
5.71	-0.51574					5.71	-0.37661					5.71	-0.3342							5.71	-0.30419						5.71	-0.34867
5.71333	-0.51578					5.71333	-0.37666					5.71333	-0.33423							5.71333	-0.30424						5.71333	-0.34872
5.71667	-0.51582					5.71667	-0.37672					5.71667	-0.33426							5.71667	-0.30428						5.71667	-0.34875
5.72	-0.51586					5.72	-0.37674					5.72	-0.3343							5.72	-0.30432						5.72	-0.3488
5.72333	-0.51589					5.72333	-0.37676					5.72333	-0.33433							5.72333	-0.30434						5.72333	-0.34885
5.72667	-0.51596					5.72667	-0.37679					5.72667	-0.33436							5.72667	-0.30437						5.72667	-0.34894
5.73	-0.51605					5.73	-0.37681					5.73	-0.33439							5.73	-0.30441						5.73	-0.34902
5.73333	-0.51613					5.73333	-0.37685					5.73333	-0.33443							5.73333	-0.30446						5.73333	-0.34911
5.73667	-0.51618					5.73667	-0.37687					5.73667	-0.33447							5.73667	-0.30449						5.73667	-0.34916
5.74	-0.51622					5.74	-0.37691					5.74	-0.33448							5.74	-0.30451						5.74	-0.34922
5.74333	-0.51631					5.74333	-0.37695					5.74333	-0.3345							5.74333	-0.30453						5.74333	-0.34929
5.74667	-0.51642					5.74667	-0.37699					5.74667	-0.33452							5.74667	-0.30458						5.74667	-0.34937
5.75	-0.51657					5.75	-0.37702					5.75	-0.33455							5.75	-0.30461						5.75	-0.34946
5.75333	-0.51668					5.75333	-0.37705					5.75333	-0.33455							5.75333	-0.30463						5.75333	-0.34954
5.75667	-0.5168					5.75667	-0.37708					5.75667	-0.33457							5.75667	-0.30464						5.75667	-0.34964
5.76	-0.5169					5.76	-0.3771					5.76	-0.33459							5.76	-0.30465						5.76	-0.34973
5.76333	-0.517					5.76333	-0.37712					5.76333	-0.33463							5.76333	-0.30466						5.76333	-0.34983
5.76667	-0.51708					5.76667	-0.37713					5.76667	-0.33465							5.76667	-0.30465						5.76667	-0.34994
5.77	-0.51719					5.77	-0.37715					5.77	-0.33465							5.77	-0.30464						5.77	-0.35004
5.77333	-0.51731					5.77333	-0.37716					5.77333	-0.33462							5.77333	-0.30463						5.77333	-0.35013
5.77667	-0.51742					5.77667	-0.37718					5.77667	-0.33463							5.77667	-0.30462						5.77667	-0.35025
5.78	-0.51753					5.78	-0.37719					5.78	-0.33465							5.78	-0.3046						5.78	-0.35036
5.78333	-0.51765					5.78333	-0.3772					5.78333	-0.33463							5.78333	-0.30457						5.78333	-0.35048
5.78667	-0.51773					5.78667	-0.37721					5.78667	-0.33459							5.78667	-0.30455						5.78667	-0.35059
5.79	-0.51781					5.79	-0.37726					5.79	-0.33451							5.79	-0.30451						5.79	-0.3507
5.79333	-0.51796					5.79333	-0.3773					5.79333	-0.33447							5.79333	-0.30446						5.79333	-0.35078
5.79667	-0.5181					5.79667	-0.37734					5.79667	-0.33447							5.79667	-0.30441						5.79667	-0.35088
5.8	-0.51823					5.8	-0.37739					5.8	-0.33446							5.8	-0.30437						5.8	-0.35103
5.80333	-0.51831					5.80333	-0.37745					5.80333	-0.33443							5.80333	-0.30433						5.80333	-0.35116
5.80667	-0.51839					5.80667	-0.37754					5.80667	-0.33437							5.80667	-0.30428						5.80667	-0.35125
5.81	-0.51851					5.81	-0.37762					5.81	-0.33435							5.81	-0.30422						5.81	-0.35134
5.81333	-0.51861					5.81333	-0.37769					5.81333	-0.33432							5.81333	-0.30417						5.81333	-0.35143
5.81667	-0.51872					5.81667	-0.37776					5.81667	-0.33428							5.81667	-0.30412						5.81667	-0.35152
5.82	-0.51882					5.82	-0.37782					5.82	-0.33421							5.82	-0.30406						5.82	-0.35161
5.82333	-0.51887					5.82333	-0.37788					5.82333	-0.33416							5.82333	-0.30399						5.82333	-0.35171
5.82667	-0.51892					5.82667	-0.37796					5.82667	-0.33413							5.82667	-0.30394						5.82667	-0.35178
5.83	-0.51899					5.83	-0.37804					5.83	-0.33411							5.83	-0.3039						5.83	-0.35185
5.83333	-0.51904					5.83333	-0.37812					5.83333	-0.33409							5.83333	-0.30386						5.83333	-0.35193
5.83667	-0.51913					5.83667	-0.3782					5.83667	-0.33407							5.83667	-0.30382						5.83667	-0.35202
5.84	-0.51919					5.84	-0.37828					5.84	-0.33403							5.84	-0.30378						5.84	-0.3521
5.84333	-0.51926					5.84333	-0.37836					5.84333	-0.33399							5.84333	-0.30375						5.84333	-0.35218
5.84667	-0.51931					5.84667	-0.37844					5.84667	-0.33392							5.84667	-0.30372						5.84667	-0.35225
5.85	-0.51935					5.85	-0.37851					5.85	-0.33385							5.85	-0.30369						5.85	-0.35233
5.85333	-0.51941					5.85333	-0.37857					5.85333	-0.33379							5.85333	-0.30367						5.85333	-0.35243
5.85667	-0.51949					5.85667	-0.37861					5.85667	-0.33372							5.85667	-0.30364						5.85667	-0.35251
5.86	-0.51957					5.86	-0.37863					5.86	-0.33369							5.86	-0.30361						5.86	-0.35257
5.86333	-0.51963					5.86333	-0.37867					5.86333	-0.3337							5.86333	-0.30358						5.86333	-0.35263
5.86667	-0.51968					5.86667	-0.37872					5.86667	-0.33369							5.86667	-0.30355						5.86667	-0.3527
5.87	-0.51973					5.87	-0.37875					5.87	-0.33364							5.87	-0.30353						5.87	-0.35277
5.87333	-0.51977					5.87333	-0.37878					5.87333	-0.33357							5.87333	-0.30351						5.87333	-0.35286
5.87667	-0.51981					5.87667	-0.37878					5.87667	-0.33352							5.87667	-0.30348						5.87667	-0.35294
5.88	-0.51986					5.88	-0.37878					5.88	-0.33348							5.88	-0.30347						5.88	-0.35298
5.88333	-0.51996					5.88333	-0.37879					5.88333	-0.33344							5.88333	-0.30345						5.88333	-0.353
5.88667	-0.52003					5.88667	-0.37883					5.88667	-0.33338							5.88667	-0.30342						5.88667	-0.35305
5.89	-0.52007					5.89	-0.37883					5.89	-0.33331							5.89	-0.30339						5.89	-0.35311
5.89333	-0.52011					5.89333	-0.37881					5.89333	-0.33327							5.89333	-0.30335						5.89333	-0.35317
5.89667	-0.52015					5.89667	-0.37879					5.89667	-0.33325							5.89667	-0.30334						5.89667	-0.35326
5.9	-0.52019					5.9	-0.37881					5.9	-0.3332							5.9	-0.30331						5.9	-0.3533
5.90333	-0.52024					5.90333	-0.37882					5.90333	-0.33313							5.90333	-0.3033						5.90333	-0.35335
5.90667	-0.52026					5.90667	-0.37881					5.90667	-0.33306							5.90667	-0.30331						5.90667	-0.35337
5.91	-0.52028					5.91	-0.37881					5.91	-0.333							5.91	-0.30331						5.91	-0.35341
5.91333	-0.5203					5.91333	-0.37881					5.91333	-0.33299							5.91333	-0.3033						5.91333	-0.35346
5.91667	-0.52032					5.91667	-0.37881					5.91667	-0.33301							5.91667	-0.3033						5.91667	-0.35353
5.92	-0.52036					5.92	-0.37879					5.92	-0.33303							5.92	-0.30332						5.92	-0.35359
5.92333	-0.5204					5.92333	-0.37877					5.92333	-0.33302							5.92333	-0.30334						5.92333	-0.35365
5.92667	-0.52047					5.92667	-0.37875					5.92667	-0.33299							5.92667	-0.30338						5.92667	-0.35371
5.93	-0.5205					5.93	-0.37873					5.93	-0.33295							5.93	-0.3034						5.93	-0.3538
5.93333	-0.52052					5.93333	-0.37868					5.93333	-0.33289							5.93333	-0.30343						5.93333	-0.35392
5.93667	-0.52052					5.93667	-0.37864					5.93667	-0.33287							5.93667	-0.30344						5.93667	-0.35401
5.94	-0.52056					5.94	-0.37858					5.94	-0.33285							5.94	-0.30346						5.94	-0.35408
5.94333	-0.52063					5.94333	-0.37857					5.94333	-0.33286							5.94333	-0.30348						5.94333	-0.35414
5.94667	-0.5207					5.94667	-0.37857					5.94667	-0.33288							5.94667	-0.3035						5.94667	-0.35421
5.95	-0.52074					5.95	-0.37856					5.95	-0.33289							5.95	-0.30352						5.95	-0.35435
5.95333	-0.52075					5.95333	-0.37851					5.95333	-0.33289							5.95333	-0.30355						5.95333	-0.35445
5.95667	-0.52076					5.95667	-0.37843					5.95667	-0.33289							5.95667	-0.30356						5.95667	-0.35455
5.96	-0.52078					5.96	-0.37835					5.96	-0.33289							5.96	-0.30358						5.96	-0.35464
5.96333	-0.52083					5.96333	-0.37829					5.96333	-0.33289							5.96333	-0.30359						5.96333	-0.35476
5.96667	-0.52085					5.96667	-0.37823					5.96667	-0.33289							5.96667	-0.30362						5.96667	-0.35488
5.97	-0.52086					5.97	-0.37817					5.97	-0.33291							5.97	-0.30368						5.97	-0.35501
5.97333	-0.52089					5.97333	-0.37812					5.97333	-0.3329							5.97333	-0.30374						5.97333	-0.35512
5.97667	-0.52091					5.97667	-0.37805					5.97667	-0.33291							5.97667	-0.30378						5.97667	-0.35522
5.98	-0.52095					5.98	-0.378					5.98	-0.3329							5.98	-0.30382						5.98	-0.35532
5.98333	-0.52097					5.98333	-0.37795					5.98333	-0.33292							5.98333	-0.30387						5.98333	-0.35541
5.98667	-0.52097					5.98667	-0.37787					5.98667	-0.33289							5.98667	-0.30393						5.98667	-0.3555
5.99	-0.52095					5.99	-0.37776					5.99	-0.33285							5.99	-0.30399						5.99	-0.3556
5.99333	-0.52093					5.99333	-0.37766					5.99333	-0.3328							5.99333	-0.30406						5.99333	-0.35569
5.99667	-0.52092					5.99667	-0.37756					5.99667	-0.33277							5.99667	-0.30413						5.99667	-0.35575
6	-0.52093					6	-0.37746					6	-0.33275							6	-0.3042						6	-0.3558
6.00333	-0.52092					6.00333	-0.37734					6.00333	-0.33275							6.00333	-0.30427						6.00333	-0.35585
6.00667	-0.52092					6.00667	-0.3772					6.00667	-0.33273							6.00667	-0.30435						6.00667	-0.35592
6.01	-0.5209					6.01	-0.37704					6.01	-0.33268							6.01	-0.30442						6.01	-0.35599
6.01333	-0.52087					6.01333	-0.37689					6.01333	-0.33263							6.01333	-0.30449						6.01333	-0.35603
6.01667	-0.52083					6.01667	-0.37673					6.01667	-0.33256							6.01667	-0.30457						6.01667	-0.35608
6.02	-0.52079					6.02	-0.37654					6.02	-0.3325							6.02	-0.30465						6.02	-0.35614
6.02333	-0.52077					6.02333	-0.37637					6.02333	-0.33245							6.02333	-0.30473						6.02333	-0.35618
6.02667	-0.52076					6.02667	-0.37617					6.02667	-0.33243							6.02667	-0.3048						6.02667	-0.35619
6.03	-0.52076					6.03	-0.37598					6.03	-0.3324							6.03	-0.30488						6.03	-0.35619
6.03333	-0.52075					6.03333	-0.37574					6.03333	-0.33237							6.03333	-0.30494						6.03333	-0.35621
6.03667	-0.52072					6.03667	-0.37549					6.03667	-0.33235							6.03667	-0.30502						6.03667	-0.35623
6.04	-0.52071					6.04	-0.37523					6.04	-0.33232							6.04	-0.30512						6.04	-0.35625
6.04333	-0.52068					6.04333	-0.37495					6.04333	-0.33228							6.04333	-0.30521						6.04333	-0.35623
6.04667	-0.52066					6.04667	-0.37468					6.04667	-0.33224							6.04667	-0.3053						6.04667	-0.35623
6.05	-0.52066					6.05	-0.37441					6.05	-0.33222							6.05	-0.30539						6.05	-0.35622
6.05333	-0.52067					6.05333	-0.37413					6.05333	-0.3322							6.05333	-0.3055						6.05333	-0.35625
6.05667	-0.52066					6.05667	-0.37384					6.05667	-0.33218							6.05667	-0.30561						6.05667	-0.35626
6.06	-0.52063					6.06	-0.37353					6.06	-0.33216							6.06	-0.30573						6.06	-0.35625
6.06333	-0.5206					6.06333	-0.37321					6.06333	-0.33213							6.06333	-0.30586						6.06333	-0.35624
6.06667	-0.52058					6.06667	-0.37287					6.06667	-0.3321							6.06667	-0.30599						6.06667	-0.35624
6.07	-0.52056					6.07	-0.37255					6.07	-0.33209							6.07	-0.30611						6.07	-0.35626
6.07333	-0.52052					6.07333	-0.37224					6.07333	-0.33208							6.07333	-0.30622						6.07333	-0.35625
6.07667	-0.52054					6.07667	-0.37193					6.07667	-0.33208							6.07667	-0.30635						6.07667	-0.35624
6.08	-0.52053					6.08	-0.37162					6.08	-0.33207							6.08	-0.30647						6.08	-0.35623
6.08333	-0.5205					6.08333	-0.3713					6.08333	-0.33206							6.08333	-0.30661						6.08333	-0.35624
6.08667	-0.52047					6.08667	-0.37098					6.08667	-0.33204							6.08667	-0.30676						6.08667	-0.35625
6.09	-0.5204					6.09	-0.37066					6.09	-0.33203							6.09	-0.30691						6.09	-0.35625
6.09333	-0.52034					6.09333	-0.37035					6.09333	-0.332							6.09333	-0.30706						6.09333	-0.35627
6.09667	-0.52027					6.09667	-0.37006					6.09667	-0.33199							6.09667	-0.30718						6.09667	-0.35629
6.1	-0.5202					6.1	-0.36975					6.1	-0.33194							6.1	-0.30731						6.1	-0.3563
6.10333	-0.52015					6.10333	-0.36943					6.10333	-0.3319							6.10333	-0.30744						6.10333	-0.35631
6.10667	-0.52009					6.10667	-0.36912					6.10667	-0.33191							6.10667	-0.3076						6.10667	-0.3563
6.11	-0.52003					6.11	-0.36881					6.11	-0.33191							6.11	-0.30775						6.11	-0.35631
6.11333	-0.51995					6.11333	-0.36851					6.11333	-0.33193							6.11333	-0.30789						6.11333	-0.35633
6.11667	-0.51984					6.11667	-0.36819					6.11667	-0.33198							6.11667	-0.30801						6.11667	-0.35636
6.12	-0.51976					6.12	-0.36787					6.12	-0.33201							6.12	-0.30812						6.12	-0.35638
6.12333	-0.51969					6.12333	-0.36754					6.12333	-0.33204							6.12333	-0.30823						6.12333	-0.3564
6.12667	-0.51964					6.12667	-0.36722					6.12667	-0.33207							6.12667	-0.30836						6.12667	-0.35639
6.13	-0.51958					6.13	-0.36689					6.13	-0.3321							6.13	-0.30847						6.13	-0.35635
6.13333	-0.51953					6.13333	-0.36656					6.13333	-0.3321							6.13333	-0.30857						6.13333	-0.35632
6.13667	-0.51946					6.13667	-0.36622					6.13667	-0.3321							6.13667	-0.30867						6.13667	-0.3563
6.14	-0.51939					6.14	-0.36587					6.14	-0.33212							6.14	-0.30878						6.14	-0.35627
6.14333	-0.51932					6.14333	-0.36554					6.14333	-0.33216							6.14333	-0.30889						6.14333	-0.35625
6.14667	-0.51929					6.14667	-0.36519					6.14667	-0.33215							6.14667	-0.30898						6.14667	-0.35622
6.15	-0.51925					6.15	-0.36485					6.15	-0.33213							6.15	-0.30906						6.15	-0.3562
6.15333	-0.51921					6.15333	-0.3645					6.15333	-0.33213							6.15333	-0.30913						6.15333	-0.35618
6.15667	-0.51916					6.15667	-0.36417					6.15667	-0.33212							6.15667	-0.30922						6.15667	-0.35614
6.16	-0.51912					6.16	-0.36384					6.16	-0.33211							6.16	-0.30932						6.16	-0.35611
6.16333	-0.51906					6.16333	-0.3635					6.16333	-0.33203							6.16333	-0.3094						6.16333	-0.35608
6.16667	-0.519					6.16667	-0.36316					6.16667	-0.33192							6.16667	-0.30948						6.16667	-0.35606
6.17	-0.51895					6.17	-0.36285					6.17	-0.33182							6.17	-0.30957						6.17	-0.35605
6.17333	-0.51888					6.17333	-0.36257					6.17333	-0.33175							6.17333	-0.30967						6.17333	-0.35604
6.17667	-0.51881					6.17667	-0.36229					6.17667	-0.33164							6.17667	-0.30977						6.17667	-0.356
6.18	-0.51871					6.18	-0.36201					6.18	-0.33149							6.18	-0.30986						6.18	-0.35596
6.18333	-0.5186					6.18333	-0.3617					6.18333	-0.33133							6.18333	-0.30995						6.18333	-0.35593
6.18667	-0.51851					6.18667	-0.36143					6.18667	-0.33117							6.18667	-0.31003						6.18667	-0.35591
6.19	-0.51842					6.19	-0.36116					6.19	-0.33099							6.19	-0.31014						6.19	-0.35592
6.19333	-0.51833					6.19333	-0.36092					6.19333	-0.3308							6.19333	-0.31025						6.19333	-0.35592
6.19667	-0.51821					6.19667	-0.36068					6.19667	-0.33057							6.19667	-0.31036						6.19667	-0.35592
6.2	-0.51807					6.2	-0.36046					6.2	-0.33034							6.2	-0.31048						6.2	-0.35592
6.20333	-0.51793					6.20333	-0.36025					6.20333	-0.33004							6.20333	-0.31059						6.20333	-0.35591
6.20667	-0.51778					6.20667	-0.36005					6.20667	-0.32973							6.20667	-0.3107						6.20667	-0.35589
6.21	-0.51762					6.21	-0.35986					6.21	-0.32942							6.21	-0.31081						6.21	-0.35588
6.21333	-0.51746					6.21333	-0.35968					6.21333	-0.32908							6.21333	-0.31091						6.21333	-0.35587
6.21667	-0.51732					6.21667	-0.35952					6.21667	-0.32871							6.21667	-0.31102						6.21667	-0.35587
6.22	-0.51716					6.22	-0.35936					6.22	-0.32829							6.22	-0.31112						6.22	-0.35587
6.22333	-0.51702					6.22333	-0.35917					6.22333	-0.32782							6.22333	-0.31122						6.22333	-0.35589
6.22667	-0.51687					6.22667	-0.35899					6.22667	-0.32733							6.22667	-0.31132						6.22667	-0.35593
6.23	-0.51673					6.23	-0.35883					6.23	-0.32681							6.23	-0.31143						6.23	-0.35595
6.23333	-0.51657					6.23333	-0.35869					6.23333	-0.32628							6.23333	-0.31153						6.23333	-0.35597
6.23667	-0.51639					6.23667	-0.35855					6.23667	-0.32572							6.23667	-0.31166						6.23667	-0.35598
6.24	-0.51621					6.24	-0.35839					6.24	-0.32516							6.24	-0.31178						6.24	-0.356
6.24333	-0.51603					6.24333	-0.35823					6.24333	-0.32453							6.24333	-0.31189						6.24333	-0.35601
6.24667	-0.51586					6.24667	-0.35808					6.24667	-0.32386							6.24667	-0.312						6.24667	-0.35607
6.25	-0.51569					6.25	-0.35798					6.25	-0.32315							6.25	-0.31212						6.25	-0.35612
6.25333	-0.51553					6.25333	-0.35788					6.25333	-0.32241							6.25333	-0.31223						6.25333	-0.35616
6.25667	-0.51538					6.25667	-0.35778					6.25667	-0.32168							6.25667	-0.31233						6.25667	-0.35619
6.26	-0.51521					6.26	-0.35768					6.26	-0.32089							6.26	-0.31245						6.26	-0.35623
6.26333	-0.51505					6.26333	-0.35758					6.26333	-0.32004							6.26333	-0.31255						6.26333	-0.35627
6.26667	-0.51487					6.26667	-0.35748					6.26667	-0.31916							6.26667	-0.31265						6.26667	-0.35634
6.27	-0.51469					6.27	-0.35739					6.27	-0.31825							6.27	-0.31275						6.27	-0.35642
6.27333	-0.51452					6.27333	-0.3573					6.27333	-0.31732							6.27333	-0.31285						6.27333	-0.35649
6.27667	-0.51435					6.27667	-0.35726					6.27667	-0.31637							6.27667	-0.31295						6.27667	-0.35656
6.28	-0.51416					6.28	-0.35721					6.28	-0.3154							6.28	-0.31304						6.28	-0.35664
6.28333	-0.51397					6.28333	-0.35715					6.28333	-0.31441							6.28333	-0.31312						6.28333	-0.35672
6.28667	-0.5138					6.28667	-0.3571					6.28667	-0.31338							6.28667	-0.31321						6.28667	-0.35677
6.29	-0.51361					6.29	-0.35707					6.29	-0.31234							6.29	-0.3133						6.29	-0.35683
6.29333	-0.51341					6.29333	-0.35702					6.29333	-0.31128							6.29333	-0.31339						6.29333	-0.35689
6.29667	-0.51322					6.29667	-0.357					6.29667	-0.31018							6.29667	-0.31346						6.29667	-0.35697
6.3	-0.51304					6.3	-0.35699					6.3	-0.30908							6.3	-0.31353						6.3	-0.35702
6.30333	-0.51287					6.30333	-0.35698					6.30333	-0.30797							6.30333	-0.3136						6.30333	-0.35706
6.30667	-0.51271					6.30667	-0.35699					6.30667	-0.30688							6.30667	-0.31369						6.30667	-0.3571
6.31	-0.51255					6.31	-0.357					6.31	-0.30579							6.31	-0.31378						6.31	-0.35715
6.31333	-0.51239					6.31333	-0.35701					6.31333	-0.30469							6.31333	-0.31385						6.31333	-0.35719
6.31667	-0.51223					6.31667	-0.35705					6.31667	-0.30358							6.31667	-0.31392						6.31667	-0.35722
6.32	-0.51205					6.32	-0.35711					6.32	-0.30248							6.32	-0.31401						6.32	-0.35727
6.32333	-0.5119					6.32333	-0.3572					6.32333	-0.30141							6.32333	-0.31411						6.32333	-0.35729
6.32667	-0.51173					6.32667	-0.35727					6.32667	-0.30039							6.32667	-0.31418						6.32667	-0.35726
6.33	-0.51156					6.33	-0.35732					6.33	-0.29936							6.33	-0.31426						6.33	-0.35724
6.33333	-0.51141					6.33333	-0.35734					6.33333	-0.29832							6.33333	-0.31433						6.33333	-0.35726
6.33667	-0.51128					6.33667	-0.35739					6.33667	-0.29732							6.33667	-0.3144						6.33667	-0.35729
6.34	-0.51114					6.34	-0.35745					6.34	-0.29636							6.34	-0.31446						6.34	-0.35729
6.34333	-0.51099					6.34333	-0.35752					6.34333	-0.29539							6.34333	-0.31452						6.34333	-0.35726
6.34667	-0.51081					6.34667	-0.35759					6.34667	-0.29441							6.34667	-0.3146						6.34667	-0.35723
6.35	-0.51068					6.35	-0.35762					6.35	-0.29346							6.35	-0.31468						6.35	-0.35722
6.35333	-0.51056					6.35333	-0.35767					6.35333	-0.29253							6.35333	-0.31475						6.35333	-0.35721
6.35667	-0.51045					6.35667	-0.35775					6.35667	-0.29161							6.35667	-0.31481						6.35667	-0.35721
6.36	-0.5103					6.36	-0.35785					6.36	-0.29072							6.36	-0.31487						6.36	-0.35721
6.36333	-0.51014					6.36333	-0.35794					6.36333	-0.28984							6.36333	-0.31494						6.36333	-0.3572
6.36667	-0.51					6.36667	-0.35801					6.36667	-0.28896							6.36667	-0.31501						6.36667	-0.3572
6.37	-0.50987					6.37	-0.35806					6.37	-0.2881							6.37	-0.31508						6.37	-0.3572
6.37333	-0.50974					6.37333	-0.35811					6.37333	-0.28726							6.37333	-0.31516						6.37333	-0.35719
6.37667	-0.50961					6.37667	-0.35818					6.37667	-0.28645							6.37667	-0.31523						6.37667	-0.35721
6.38	-0.50948					6.38	-0.35829					6.38	-0.28562							6.38	-0.3153						6.38	-0.35722
6.38333	-0.50935					6.38333	-0.3584					6.38333	-0.28479							6.38333	-0.31537						6.38333	-0.35725
6.38667	-0.50924					6.38667	-0.3585					6.38667	-0.28396							6.38667	-0.31544						6.38667	-0.35729
6.39	-0.50916					6.39	-0.35857					6.39	-0.28316							6.39	-0.31551						6.39	-0.35734
6.39333	-0.50907					6.39333	-0.35862					6.39333	-0.28237							6.39333	-0.31558						6.39333	-0.35738
6.39667	-0.50898					6.39667	-0.35867					6.39667	-0.2816							6.39667	-0.31565						6.39667	-0.35743
6.4	-0.50886					6.4	-0.35872					6.4	-0.28083							6.4	-0.31572						6.4	-0.35747
6.40333	-0.50876					6.40333	-0.35876					6.40333	-0.28009							6.40333	-0.31578						6.40333	-0.35748
6.40667	-0.50869					6.40667	-0.35883					6.40667	-0.27935							6.40667	-0.31585						6.40667	-0.35751
6.41	-0.50863					6.41	-0.35894					6.41	-0.27861							6.41	-0.31594						6.41	-0.35753
6.41333	-0.50857					6.41333	-0.359					6.41333	-0.27787							6.41333	-0.31602						6.41333	-0.35757
6.41667	-0.50853					6.41667	-0.35906					6.41667	-0.27715							6.41667	-0.3161						6.41667	-0.3576
6.42	-0.50847					6.42	-0.35912					6.42	-0.27647							6.42	-0.3162						6.42	-0.35763
6.42333	-0.50844					6.42333	-0.35919					6.42333	-0.2758							6.42333	-0.31629						6.42333	-0.35765
6.42667	-0.50837					6.42667	-0.35925					6.42667	-0.27511							6.42667	-0.31638						6.42667	-0.35767
6.43	-0.5083					6.43	-0.35931					6.43	-0.27441							6.43	-0.31647						6.43	-0.35769
6.43333	-0.50825					6.43333	-0.35936					6.43333	-0.27374							6.43333	-0.31656						6.43333	-0.35771
6.43667	-0.5082					6.43667	-0.35942					6.43667	-0.27311							6.43667	-0.31666						6.43667	-0.35772
6.44	-0.50814					6.44	-0.35948					6.44	-0.27248							6.44	-0.31675						6.44	-0.35768
6.44333	-0.5081					6.44333	-0.35955					6.44333	-0.27186							6.44333	-0.31685						6.44333	-0.35765
6.44667	-0.50807					6.44667	-0.35962					6.44667	-0.27123							6.44667	-0.31694						6.44667	-0.35765
6.45	-0.50803					6.45	-0.3597					6.45	-0.27059							6.45	-0.31702						6.45	-0.35768
6.45333	-0.50798					6.45333	-0.35978					6.45333	-0.26995							6.45333	-0.31709						6.45333	-0.3577
6.45667	-0.50793					6.45667	-0.35986					6.45667	-0.26935							6.45667	-0.31716						6.45667	-0.35769
6.46	-0.50789					6.46	-0.35993					6.46	-0.26875							6.46	-0.31724						6.46	-0.35769
6.46333	-0.50786					6.46333	-0.35997					6.46333	-0.26814							6.46333	-0.31731						6.46333	-0.35767
6.46667	-0.50782					6.46667	-0.36002					6.46667	-0.26754							6.46667	-0.31738						6.46667	-0.35765
6.47	-0.50777					6.47	-0.36008					6.47	-0.26693							6.47	-0.31743						6.47	-0.35763
6.47333	-0.5077					6.47333	-0.36015					6.47333	-0.26638							6.47333	-0.31749						6.47333	-0.35762
6.47667	-0.50767					6.47667	-0.36021					6.47667	-0.26584							6.47667	-0.31753						6.47667	-0.35761
6.48	-0.50765					6.48	-0.36026					6.48	-0.2653							6.48	-0.31757						6.48	-0.35758
6.48333	-0.50762					6.48333	-0.36028					6.48333	-0.26477							6.48333	-0.31762						6.48333	-0.35758
6.48667	-0.50759					6.48667	-0.36032					6.48667	-0.26426							6.48667	-0.31765						6.48667	-0.35757
6.49	-0.50754					6.49	-0.36037					6.49	-0.26376							6.49	-0.31769						6.49	-0.35758
6.49333	-0.50749					6.49333	-0.36042					6.49333	-0.26329							6.49333	-0.31772						6.49333	-0.35754
6.49667	-0.50748					6.49667	-0.36047					6.49667	-0.26283							6.49667	-0.31774						6.49667	-0.35748
6.5	-0.50751					6.5	-0.36051					6.5	-0.26241							6.5	-0.31777						6.5	-0.35746
6.50333	-0.50755					6.50333	-0.36053					6.50333	-0.26198							6.50333	-0.31782						6.50333	-0.35746
6.50667	-0.50759					6.50667	-0.36055					6.50667	-0.26161							6.50667	-0.31786						6.50667	-0.35745
6.51	-0.50761					6.51	-0.36059					6.51	-0.26126							6.51	-0.3179						6.51	-0.35739
6.51333	-0.50763					6.51333	-0.36067					6.51333	-0.2609							6.51333	-0.31795						6.51333	-0.35733
6.51667	-0.50766					6.51667	-0.36074					6.51667	-0.26052							6.51667	-0.318						6.51667	-0.35728
6.52	-0.50771					6.52	-0.36078					6.52	-0.26016							6.52	-0.31805						6.52	-0.35725
6.52333	-0.50777					6.52333	-0.36082					6.52333	-0.25985							6.52333	-0.3181						6.52333	-0.35724
6.52667	-0.50785					6.52667	-0.36086					6.52667	-0.25957							6.52667	-0.31817						6.52667	-0.35721
6.53	-0.50794					6.53	-0.36092					6.53	-0.2593							6.53	-0.31824						6.53	-0.35719
6.53333	-0.50801					6.53333	-0.36099					6.53333	-0.25905							6.53333	-0.3183						6.53333	-0.35716
6.53667	-0.50809					6.53667	-0.36107					6.53667	-0.25882							6.53667	-0.31836						6.53667	-0.35712
6.54	-0.50819					6.54	-0.36114					6.54	-0.25859							6.54	-0.31842						6.54	-0.35706
6.54333	-0.50827					6.54333	-0.36117					6.54333	-0.25836							6.54333	-0.31847						6.54333	-0.35702
6.54667	-0.50835					6.54667	-0.36124					6.54667	-0.25814							6.54667	-0.31853						6.54667	-0.35701
6.55	-0.50846					6.55	-0.36133					6.55	-0.25793							6.55	-0.31859						6.55	-0.35698
6.55333	-0.50855					6.55333	-0.3614					6.55333	-0.25774							6.55333	-0.31865						6.55333	-0.35694
6.55667	-0.50865					6.55667	-0.36141					6.55667	-0.25756							6.55667	-0.31869						6.55667	-0.3569
6.56	-0.50872					6.56	-0.36145					6.56	-0.25741							6.56	-0.31873						6.56	-0.35686
6.56333	-0.50881					6.56333	-0.36148					6.56333	-0.25726							6.56333	-0.31876						6.56333	-0.3568
6.56667	-0.5089					6.56667	-0.36157					6.56667	-0.25714							6.56667	-0.31879						6.56667	-0.35673
6.57	-0.50898					6.57	-0.36167					6.57	-0.25703							6.57	-0.31879						6.57	-0.35666
6.57333	-0.50906					6.57333	-0.36173					6.57333	-0.25696							6.57333	-0.31879						6.57333	-0.35659
6.57667	-0.50912					6.57667	-0.36177					6.57667	-0.25691							6.57667	-0.31878						6.57667	-0.35654
6.58	-0.50922					6.58	-0.36182					6.58	-0.2569							6.58	-0.31878						6.58	-0.35645
6.58333	-0.50929					6.58333	-0.3619					6.58333	-0.25692							6.58333	-0.31879						6.58333	-0.35633
6.58667	-0.50938					6.58667	-0.36199					6.58667	-0.25696							6.58667	-0.3188						6.58667	-0.35619
6.59	-0.50946					6.59	-0.36206					6.59	-0.25703							6.59	-0.3188						6.59	-0.35605
6.59333	-0.50956					6.59333	-0.36211					6.59333	-0.25711							6.59333	-0.31881						6.59333	-0.3559
6.59667	-0.50965					6.59667	-0.36216					6.59667	-0.25722							6.59667	-0.31883						6.59667	-0.35574
6.6	-0.50975					6.6	-0.36222					6.6	-0.25739							6.6	-0.31885						6.6	-0.35554
6.60333	-0.50985					6.60333	-0.3623					6.60333	-0.25757							6.60333	-0.31887						6.60333	-0.3553
6.60667	-0.50994					6.60667	-0.36238					6.60667	-0.25776							6.60667	-0.3189						6.60667	-0.35503
6.61	-0.51003					6.61	-0.36246					6.61	-0.25797							6.61	-0.31894						6.61	-0.35471
6.61333	-0.51011					6.61333	-0.36255					6.61333	-0.25817							6.61333	-0.31899						6.61333	-0.35439
6.61667	-0.51021					6.61667	-0.36262					6.61667	-0.25834							6.61667	-0.31906						6.61667	-0.35403
6.62	-0.5103					6.62	-0.36269					6.62	-0.25852							6.62	-0.31914						6.62	-0.35367
6.62333	-0.51039					6.62333	-0.36275					6.62333	-0.25873							6.62333	-0.31922						6.62333	-0.35328
6.62667	-0.51049					6.62667	-0.36282					6.62667	-0.25899							6.62667	-0.31929						6.62667	-0.35284
6.63	-0.51062					6.63	-0.36286					6.63	-0.25925							6.63	-0.31939						6.63	-0.35235
6.63333	-0.51071					6.63333	-0.36292					6.63333	-0.25949							6.63333	-0.3195						6.63333	-0.35183
6.63667	-0.51078					6.63667	-0.36296					6.63667	-0.25972							6.63667	-0.31961						6.63667	-0.3513
6.64	-0.51084					6.64	-0.36304					6.64	-0.25994							6.64	-0.31971						6.64	-0.35073
6.64333	-0.51093					6.64333	-0.36311					6.64333	-0.26015							6.64333	-0.3198						6.64333	-0.35015
6.64667	-0.51101					6.64667	-0.36319					6.64667	-0.26039							6.64667	-0.31989						6.64667	-0.34954
6.65	-0.51107					6.65	-0.36325					6.65	-0.26064							6.65	-0.32001						6.65	-0.34891
6.65333	-0.51112					6.65333	-0.36329					6.65333	-0.26092							6.65333	-0.32013						6.65333	-0.34825
6.65667	-0.51119					6.65667	-0.36335					6.65667	-0.26116							6.65667	-0.32022						6.65667	-0.34758
[truncated: 12,403 more rows]

## Sheet: Figure 2a
in-gel fluorescence (700 nm)														coomassie (800 nm)
										1=DMSO, Nahk/mut-AGX1
										2= Ac4GalNAlk, empty plasmid
										3=Ac4GalNAlk, WT-AGX1
										4=Ac4GalNAlk, Nahk/WT-AGX1
										5=Ac4GalNAlk, mut-AGX1
										6=Ac4GalNAlk, Nahk/mut-AGX1
										7=Ac4ManAlk, empty plasmid
										8=Ac4ManAlk, Nahk/WT-AGX1
										9=Ac4ManAlk, Nahk/mut-AGX1
										10=Ac4GalN6yne, empty plasmid
										11=Ac4GalN6yne, WT-AGX1
										12=Ac4GalN6yne, Nahk/WT-AGX1
										13=Ac4GalN6yne, mut-AGX1
										14=Ac4GalN6yne, Nahk/mut-AGX1
Western blot: anti-FLAG, anti-HA and anti-GADPH (800nm)
										anti-FLAG
										anti-HA
										anti-GADPH

## Sheet: Figure 2b
in-gel fluorescence (700 nm)															coomassie (800 nm)
										1=DMSO, empthy plasmid
										2= Ac4GalN6yne 0.016uM, empty plasmid
										3=Ac4GalN6yne 0.08uM, empty plasmid
										4=Ac4GalN6yne 0.4uM, empty plasmid
										5=Ac4GalN6yne 2uM, empty plasmid
										6=Ac4GalN6yne 10uM, empty plasmid
										7=Ac4GalN6yne 50uM, empty plasmid
										8=DMSO, NahK/mut-AGX1
										9=Ac4GalN6yne 0.016uM, NahK/mut-AGX1
										10=Ac4GalN6yne 0.08uM, NahK/mut-AGX1
										11=Ac4GalN6yne 0.4uM, NahK/mut-AGX1
										12=Ac4GalN6yne 2uM, NahK/mut-AGX1
										13=Ac4GalN6yne 10uM, NahK/mut-AGX1
										14=Ac4GalN6yne 50uM, NahK/mut-AGX1

## Sheet: Figure 2c
Protein name	logFC(Nahk_mut-AGX1)/,pck
APTX	-3.15413	0.68815
TRPM8	-2.81787	0.640901
UBE4B	-2.70645	0.624613
EFTUD1	-2.44911	0.590589
SETX	-2.23257	0.55766
SCFD1	-2.19637	0.26116
ILF3	-2.10685	0.538584
C16orf62	-2.01559	0.527664
UBA6	-1.96855	0.235724
EPPK1	-1.94591	0.195756
RGPD4	-1.82213	0.485105
ZFYVE16	-1.75036	0.468264
FAM76A	-1.75002	0.235724
MAGI1	-1.7472	0.235724
PSMD1	-1.67493	0.457965
TAOK1	-1.65436	0.204348
KLHDC4	-1.61695	0.235724
MYH14	-1.61536	0.441876
PPP2R5C	-1.60105	0.22557
KPNA6	-1.50571	0.245705
COPG2	-1.49086	0.2505
UBA3	-1.44875	0.23592
DTD1	-1.42683	0.392234
MRPL21	-1.38434	0.235724
TFIP11	-1.35255	0.2769
PANK4	-1.34327	0.248279
SMARCA5	-1.33573	0.245705
IMPDH1	-1.22016	0.352228
HAUS6	-1.22016	0.352228
MYL6	-1.21426	0.246448
RSF1	-1.20728	0.23192
PITRM1	-1.17637	0.240273
KDELC2	-1.17181	0.341349
TRIM28	-1.14766	0.235724
HEATR3	-1.14745	0.337017
ATAD3A	-1.14571	0.235724
SRPRB	-1.12269	0.24138
SEC61G	-1.10443	0.240273
SPAG9	-1.09392	0.218903
PIP4K2C	-1.09263	0.238051
PAFAH1B1	-1.07861	0.323929
SEPT9	-1.07559	0.248279
CLTC	-1.05129	0.23943
PCGF5	-1.04195	0.559356
HS2ST1	-1.02825	0.204348
NUMB	-1.02516	0.313239
MAGEC2	-0.996538	0.23192
ZCRB1	-0.98721	0.235724
HNRNPH2	-0.973965	0.305911
MED4	-0.966333	0.247245
UBR4	-0.965602	0.261756
NDUFS2	-0.959631	0.225755
CS	-0.954921	0.303573
KIAA1524	-0.949737	0.238258
CHD6	-0.949433	0.245705
BCAP31	-0.948651	0.302921
ANP32A	-0.946163	0.245705
DNMT3B	-0.927881	0.204348
CLTB	-0.909757	0.261756
TOMM70A	-0.905614	0.245705
PNPO	-0.883204	0.247882
MRPL39	-0.880847	0.235724
CMC1	-0.868534	0.28496
DENND4A	-0.852106	0.235724
XPR1	-0.829801	0.238051
TPP2	-0.816213	0.233478
STRBP	-0.788746	0.240273
TRMT11	-0.769282	0.240904
TROVE2	-0.76781	0.214433
GALNT7	-0.763854	0.2769
TADA2B	-0.73516	0.270466
TRMT10A	-0.728295	0.235724
METTL1	-0.725847	0.248279
TTC7B	-0.716215	0.265476
CAMLG	-0.704211	0.26116
EIF3K	-0.701416	0.248279
EED	-0.693266	0.240273
HNRNPC	-0.693034	0.240273
PPP4R1	-0.692089	0.261756
DNAJB4	-0.68814	0.261756
PRPF39	-0.6806	0.261756
EPS15L1	-0.679465	0.216499
HDAC6	-0.664316	0.251599
PHF10	-0.663533	0.346956
PSMA7	-0.660434	0.261756
EVC2	-0.660434	0.261756
PARD3	-0.647228	0.238051
TSFM	-0.64443	0.245705
TSEN54	-0.640818	0.576134
NVL	-0.640027	0.26116
NHLRC2	-0.640027	0.26116
PSAT1	-0.621739	0.246448
CMTR1	-0.614798	0.352441
ZMYM2	-0.612073	0.261756
PSMB1	-0.60903	0.251599
TAX1BP1	-0.60903	0.251599
NRAS;HRAS	-0.604942	0.250338
NAP1L1	-0.601658	0.249121
DARS2	-0.601658	0.249121
MDH2	-0.594719	0.240273
HSD17B4	-0.590294	0.264684
TES	-0.588603	0.261756
LONP2	-0.588432	0.248279
GEMIN5	-0.583965	0.485105
PTCD3	-0.582474	0.23192
DYNLL1	-0.581841	0.352441
NR2C2AP	-0.576506	0.245705
MYH9	-0.572715	0.245705
PPP2R1A	-0.570109	0.245705
NARS	-0.561288	0.245705
LSR	-0.554779	0.244994
RAB5C	-0.553224	0.343209
CLIP2	-0.551357	0.261367
THUMPD3	-0.550728	0.242868
HDDC2	-0.547949	0.26116
SLC20A1	-0.54773	0.23592
LYPLA1	-0.54645	0.24138
POLR2A	-0.545348	0.240273
DNAAF5	-0.536306	0.240273
DBNL	-0.534572	0.603448
MAT2A	-0.534461	0.240273
EFTUD2	-0.53279	0.245705
COPS3	-0.532256	0.39177
GMPR	-0.530509	0.240273
METAP2	-0.530509	0.240273
ATP2B1	-0.529406	0.248279
MYO18A	-0.52603	0.285177
HSD17B10	-0.525969	0.235724
HSPA9	-0.524283	0.240273
PAF1	-0.520538	0.240273
ADO	-0.515359	0.35207
ADSL	-0.514278	0.238449
AKAP1	-0.510397	0.165944
SOCS2	-0.510091	0.238051
STAG1	-0.50777	0.235724
EIF3J	-0.506524	0.29165
SKIV2L2	-0.505304	0.23592
NUDCD3	-0.504265	0.23592
AHNAK2	-0.501471	0.235724
PES1	-0.501104	0.134551
TIAM2	-0.498941	0.235724
CDK2	-0.495349	0.235724
PPIP5K2	-0.493158	0.235724
CCDC50	-0.493158	0.235724
POLR2B	-0.49169	0.206055
C5orf51	-0.491555	0.392234
CENPV	-0.491064	0.380911
ARID3B	-0.489461	0.235724
YBX1	-0.488359	0.235724
PPP2CB	-0.486079	0.235724
MFN1	-0.484252	0.235724
NOB1	-0.483182	0.318782
MTA2	-0.479031	0.251599
GSK3A	-0.478845	0.235724
ZBTB8OS	-0.478845	0.235724
SIRT1	-0.478845	0.235724
EIF4G1	-0.478005	0.356957
RAP1B	-0.476952	0.294693
RAB7A	-0.476128	0.235364
CHD1L	-0.476128	0.235364
UBR1	-0.476128	0.235364
ARHGAP12	-0.474073	0.235278
IARS2	-0.474073	0.235278
CDAN1	-0.472218	0.234035
CLIC5;CLIC6	-0.471544	0.2769
GTSF1	-0.471414	0.235724
SEPT2	-0.471154	0.460273
XRCC6	-0.469513	0.23314
RAB3IL1	-0.468377	0.221282
COPB2	-0.467204	0.232039
FTSJ1	-0.466666	0.264596
ZCCHC7	-0.465439	0.354366
TBL3	-0.465385	0.23192
JTB	-0.465083	0.365644
RAB3IL1	-0.463764	0.162781
TPM3;TPM4	-0.460428	0.23192
IFT43	-0.460428	0.23192
RAB8A	-0.458921	0.23192
JMJD6	-0.457832	0.23192
SLC35F2	-0.457832	0.23192
ELP5	-0.457755	0.238051
ZCCHC6	-0.457286	0.361761
ATE1	-0.455206	0.23192
LRWD1	-0.452331	0.365644
SHC1	-0.451951	0.231448
TBCE	-0.450408	0.27259
PGAM1	-0.449491	0.231448
ZZZ3	-0.449491	0.231448
LAP3	-0.444366	0.62973
IQGAP1	-0.444087	0.230267
RNF168	-0.444087	0.230267
MIER1	-0.438931	0.348102
CLASP1	-0.437185	0.352228
KMT2E	-0.437184	0.227334
CYB5R3	-0.437137	0.392234
SERGEF	-0.437071	0.268733
MADD	-0.436473	0.235724
OSBP	-0.434967	0.227079
ABI1	-0.434967	0.227079
ADAT2	-0.43429	0.261756
LIMD1	-0.43392	0.269023
DNAJB11	-0.432305	0.22698
SPG20	-0.431809	0.227079
EBP	-0.430658	0.233725
CINP	-0.43044	0.235364
WDR36	-0.428317	0.240273
PDIK1L	-0.428254	0.226579
RANGAP1	-0.424397	0.334355
MUC16	-0.423199	0.235724
MLLT1	-0.422938	0.226579
REXO1	-0.422938	0.226579
TCF20	-0.422312	0.270661
SLC39A11	-0.421655	0.226579
ARPC3	-0.420077	0.226579
INTS1	-0.420077	0.226579
HNRNPDL	-0.419091	0.226579
SF3B2	-0.418689	0.313239
SRP72	-0.418496	0.245705
ARMC10	-0.417689	0.226436
PATL1	-0.417459	0.305911
ZNF330	-0.416243	0.298931
LTBP4	-0.415671	0.225755
THAP4	-0.414027	0.235724
SLC35F6	-0.413795	0.225691
SEL1L	-0.413667	0.222321
MTDH	-0.41327	0.214433
ASCC3	-0.412635	0.225637
MICALL1	-0.410941	0.22557
PRPF4B	-0.410184	0.240273
HIC2	-0.409875	0.259205
ATL3	-0.409298	0.261756
METTL4	-0.409174	0.22557
PLAA	-0.409174	0.22557
ING5	-0.408941	0.235724
PKN2	-0.408626	0.270419
STAG2	-0.408436	0.22557
MDN1	-0.40727	0.283599
ZC3H7B	-0.40551	0.329405
GUF1	-0.404629	0.224752
PNKD	-0.403991	0.224752
TMEM55A	-0.40346	0.224426
NPLOC4	-0.402937	0.341349
CCDC82	-0.401232	0.223138
WDR91	-0.399828	0.222321
POMGNT1	-0.398693	0.235278
ACIN1	-0.397538	0.221282
GCSH	-0.396574	0.221282
ZCCHC9	-0.396574	0.221282
ZNF629	-0.39529	0.499482
PSMC3	-0.394788	0.221114
RABGAP1	-0.392489	0.307771
NACA	-0.392476	0.235724
DEK	-0.392114	0.220057
VAPA	-0.392114	0.220057
GCN1L1	-0.39167	0.220057
NMD3	-0.387353	0.213301
FXR1	-0.386086	0.219297
AGPAT6	-0.385954	0.245705
ZC3H8	-0.385697	0.219297
ARMCX3	-0.384308	0.2769
RNF10	-0.383923	0.21919
MSL3	-0.382938	0.21919
EXOSC7	-0.382198	0.2769
RAB10	-0.381666	0.21919
KRTCAP2	-0.381666	0.21919
RNF138	-0.380767	0.240273
TACC3	-0.380587	0.217807
PPIA	-0.380321	0.21919
SARS	-0.38019	0.242587
SEPT8	-0.379475	0.23192
DAXX	-0.378077	0.261756
ARL6IP6	-0.378035	0.218259
FASTKD1	-0.37678	0.261756
USO1	-0.376261	0.217807
PTRH2	-0.374971	0.301911
ERI1	-0.373612	0.2769
ARL14EP	-0.373045	0.217459
ERCC6L2	-0.37304	0.261756
HCCS	-0.37051	0.216499
C21orf59	-0.369605	0.2769
DOCK2	-0.369489	0.23192
G6PD	-0.369422	0.297025
RSL24D1	-0.369115	0.2769
ACACA	-0.368419	0.29165
ZFP62;ZNF660;ZKSCAN8	-0.365169	0.214433
DEF6	-0.365169	0.214433
USP24	-0.365113	0.2769
PPP1R8	-0.363106	0.28496
VCL	-0.362445	0.21379
TLK2	-0.361995	0.23192
IRF2BP1	-0.361768	0.261756
HOXB9	-0.361631	0.213405
ARHGAP18	-0.361312	0.286008
PKP3	-0.360593	0.279103
TMEM87A	-0.36043	0.213301
FAM83A	-0.36018	0.235724
PPP1CC	-0.359316	0.213301
PSMC2	-0.358987	0.224752
MKRN1	-0.358857	0.2769
TCOF1	-0.357915	0.213301
BAIAP2L1	-0.35787	0.46662
MRPS23	-0.357665	0.527896
UBE2V1;UBE2V2	-0.356543	0.213044
INO80E	-0.356543	0.213044
TOMM34	-0.356423	0.267597
DDB1	-0.356109	0.212735
ZFAND2B	-0.356046	0.231448
NOP9	-0.355895	0.2769
MGME1	-0.355478	0.209089
VTA1	-0.354901	0.261756
DBR1	-0.354719	0.261756
AMPD3	-0.354108	0.212735
NOC4L	-0.353764	0.705771
COPZ1	-0.353436	0.212454
SSSCA1	-0.352262	0.261756
ANKS1A	-0.352124	0.23192
SYK	-0.351289	0.212331
NUF2	-0.35071	0.281613
SKA1	-0.350541	0.537836
TSEN2	-0.35032	0.211929
PPIL3	-0.349456	0.399376
DYNC2H1	-0.349241	0.211782
NSMAF	-0.348608	0.231448
RNF169	-0.348452	0.210979
NOP58	-0.347972	0.283558
SGTA	-0.347432	0.240273
GTF3C2	-0.347178	0.245705
MT-ATP8	-0.346986	0.281439
USP25	-0.346927	0.2769
OSGEP	-0.346764	0.39177
ARV1	-0.346364	0.2769
FAM118B	-0.345663	0.280393
FAM126A	-0.345137	0.468264
SMG8	-0.345012	0.210549
SEPT7	-0.344932	0.210549
ZNF280C	-0.344932	0.210549
SMARCA4	-0.34323	0.352228
TCF25	-0.342814	0.2769
PSD4	-0.342768	0.209915
AHCYL1	-0.342486	0.2769
PVRL2	-0.34188	0.231448
DNMT1	-0.341716	0.224752
THOC6	-0.341679	0.235724
SH3BGRL2	-0.341659	0.481222
ECSIT	-0.341528	0.2769
PSMA6	-0.341173	0.209089
EIF2AK1	-0.340527	0.2769
MYO6	-0.338716	0.412764
SHCBP1	-0.338651	0.207724
ZNF346	-0.338575	0.261207
PROSER2	-0.337963	0.238712
NEURL2	-0.3378	0.2769
TBK1	-0.33666	0.261756
TAF4B	-0.335973	0.231328
PARG	-0.335053	0.233725
LARS	-0.334439	0.2769
FLCN	-0.334242	0.205309
MAP2K4	-0.333345	0.20516
NUP43	-0.333345	0.20516
NUDT16L1	-0.333002	0.2769
QRSL1	-0.332878	0.431155
NME1	-0.332426	0.204451
MRPS35	-0.33235	0.305911
WIBG	-0.331436	0.2769
ADK	-0.331433	0.2044
OR10J6P	-0.331433	0.2044
PITPNA	-0.331301	0.2044
DDX55	-0.330277	0.2044
TECR	-0.329513	0.35207
SRSF10	-0.32951	0.2044
CD2AP	-0.32951	0.2044
KAT6A	-0.328495	0.230267
MVK	-0.327762	0.204348
ZNHIT2	-0.327641	0.2769
SSB	-0.327013	0.2769
HEATR1	-0.326694	0.288796
FYCO1	-0.326546	0.479311
DNAJA3	-0.326313	0.203575
HIST1H2AJ;HIST1H2AH;H2AFJ;HIST2H2AC;HIST1H2AC;HIST3H2A;HIST2H2AA3;HIST1H2AD;HIST1H2AG;HIST1H2AB	-0.325805	0.203575
MCMBP	-0.325239	0.2769
NAA11	-0.325155	0.2769
ME1	-0.324914	0.203575
WDR77	-0.324914	0.203575
FLYWCH2	-0.322752	0.357589
TBRG4	-0.322182	0.2769
YBX3	-0.322031	0.202318
SRSF6	-0.321538	0.227079
MRPL50	-0.321047	0.270661
SOAT1	-0.32043	0.201031
ANKMY2	-0.32043	0.201031
NAP1L4	-0.319908	0.392234
WDR44	-0.31978	0.2769
UHRF1BP1	-0.319742	0.249121
CENPO	-0.319053	0.2769
POLDIP2	-0.318487	0.323374
PHF23	-0.318164	0.2769
EIF4H	-0.31772	0.264684
DYNC1LI1	-0.317608	0.199314
MRPL46	-0.317501	0.2769
RSRP1	-0.316466	0.2769
NEDD1	-0.315915	0.2769
RNF126	-0.315812	0.2769
HTATSF1	-0.31544	0.198252
CEP250	-0.315367	0.2769
AIFM2	-0.314492	0.198252
SLK	-0.314298	0.352441
QKI	-0.313842	0.261756
DDX23	-0.313586	0.198252
MARK3	-0.312631	0.23192
ZKSCAN4	-0.312433	0.227079
TPI1	-0.312427	0.197407
CAMK2G;CAMK2B	-0.311828	0.197346
PIK3CB	-0.311544	0.261756
SELO	-0.311471	0.27259
ANKLE2	-0.310943	0.231448
ANKRD28	-0.310595	0.197035
CDC37	-0.310595	0.197035
C2orf49	-0.309948	0.781396
PSMG2	-0.308802	0.19586
PSMG3	-0.308802	0.19586
TRMT112	-0.308759	0.2769
SRP9	-0.308514	0.270661
HIGD2A	-0.308044	0.270466
FCHO2	-0.307585	0.19586
XRN1	-0.306949	0.2769
TJP2	-0.306834	0.210549
APOBR	-0.306764	0.19586
TARS2	-0.306431	0.268733
PRPF6	-0.30622	0.361761
COPS5	-0.305749	0.224752
HNRNPK	-0.30548	0.19586
MGAT2	-0.30548	0.19586
MPRIP	-0.30548	0.19586
RNF25	-0.305157	0.2769
RCC1	-0.304953	0.267597
AP1B1	-0.304788	0.19586
PARK7	-0.304788	0.19586
TMEM43	-0.304788	0.19586
NLRP2	-0.304643	0.313239
UBE2E3	-0.304284	0.226579
SF3B1	-0.304276	0.195756
TSR1	-0.304276	0.195756
PGM3	-0.30423	0.223147
PAPOLG	-0.30401	0.266932
ST3GAL4	-0.303864	0.195756
FOXO1	-0.303397	0.195756
GTPBP2	-0.303329	0.266136
OTUD7B	-0.303231	0.29125
THRAP3	-0.30319	0.195756
CMIP	-0.303116	0.328304
PGRMC2	-0.302983	0.195756
DNAJA1	-0.302983	0.195756
TBC1D9B	-0.302772	0.248279
TFCP2	-0.30232	0.195756
GTPBP3	-0.302067	0.226579
AKAP13	-0.301901	0.195756
INO80	-0.301659	0.240273
TTC1	-0.301209	0.261756
MRPL28	-0.301088	0.313239
AK3	-0.300965	0.2769
SUGT1	-0.300866	0.298931
KLC1	-0.300323	0.195337
NCAPH	-0.300323	0.195337
RBM45	-0.30015	0.23192
PPP1R14A	-0.299947	0.226579
CARD11	-0.299734	0.264684
CHD3	-0.299374	0.195152
PMPCB	-0.299262	0.240273
KIF14	-0.298962	0.195152
KIF21A	-0.298962	0.195152
SRP54	-0.298957	0.30447
PSMD2	-0.298799	0.228638
PXN	-0.298714	0.250791
AP1M1	-0.298257	0.262957
SF3B3	-0.298209	0.261756
SYAP1	-0.297552	0.226579
MYBBP1A	-0.297548	0.23592
PACSIN2	-0.297399	0.574972
MRPL32	-0.297216	0.262124
UBE3A	-0.297056	0.235724
SEC24D	-0.29667	0.19415
TSPAN31;TSPAN13	-0.29667	0.19415
CNOT7	-0.296627	0.2769
GTF3C5	-0.296528	0.261756
ADIPOR1	-0.296176	0.226579
ECH1	-0.29613	0.193978
NOP56	-0.295799	0.344547
MED23	-0.295691	0.238258
CHMP7	-0.295162	0.235724
SIX4	-0.294698	0.401096
YTHDC2	-0.294152	0.270661
C11orf98	-0.294151	0.193192
ARHGAP5	-0.294151	0.193192
TRMT6	-0.293961	0.2769
STRN3	-0.293626	0.193192
TALDO1	-0.293401	0.303573
ROCK2	-0.293384	0.193192
STK4	-0.293384	0.193192
NUP85	-0.293384	0.193192
TRIM32	-0.292581	0.192778
PUS3	-0.292129	0.261756
SLC25A46	-0.292	0.225755
PBK	-0.291775	0.26131
GLYR1	-0.29168	0.24052
COASY	-0.291578	0.191607
ASPSCR1	-0.29142	0.261756
RANBP1	-0.290781	0.299321
PMM2	-0.290324	0.190534
SRSF1	-0.290324	0.190534
WDR11	-0.289857	0.261756
MKRN2	-0.289562	0.396397
FH	-0.289504	0.261756
LCP2	-0.289264	0.189682
ANAPC7	-0.288726	0.26536
CDC23	-0.288708	0.2769
GNL1	-0.288554	0.376224
PRKAA1	-0.288401	0.189138
NIPBL	-0.288401	0.189138
STAU2	-0.288025	0.235724
UBXN6	-0.288018	0.261756
IP6K1	-0.287008	0.2769
AATF	-0.287005	0.245705
RFC3	-0.286921	0.187991
SUN2	-0.286753	0.264684
FLNA	-0.28628	0.380911
IPO9	-0.28618	0.261756
INO80B	-0.285968	0.261756
STAM	-0.285384	0.313239
ANAPC4	-0.285237	0.2769
DDX10	-0.284867	0.254419
MYBPH	-0.284235	0.186915
GGA2	-0.284197	0.2769
COPE	-0.284156	0.29165
NISCH	-0.284145	0.245705
DNM1L	-0.283781	0.261756
LNP	-0.283696	0.261672
VPS28	-0.283507	0.2769
RPS6KA3	-0.28324	0.36776
ZBTB9	-0.283221	0.22557
PCIF1	-0.283174	0.380911
YIPF3	-0.282728	0.261367
MAD2L1	-0.282706	0.185684
NDEL1;NDE1	-0.282064	0.26131
FANCD2	-0.280704	0.184025
ROCK1	-0.280611	0.364826
SLIRP	-0.280537	0.26131
THNSL1	-0.28048	0.235724
HSPA4	-0.279516	0.184025
STUB1	-0.279142	0.439403
IPO11	-0.278939	0.254879
EFHD1;EFHD2	-0.278623	0.224752
NLN	-0.278587	0.26131
SDHA	-0.278361	0.183834
MRPL20	-0.278361	0.183834
USP9X	-0.27796	0.326985
POLR3A	-0.277664	0.183834
NDUFA9	-0.277664	0.183834
GALM	-0.277647	0.224752
YWHAE	-0.276951	0.254879
SURF2	-0.276887	0.25333
ORC2	-0.276251	0.26116
TSN	-0.276242	0.253165
ELP3	-0.276123	0.621079
MSI2	-0.275966	0.273469
EIF2B4	-0.275454	0.248279
INTS2	-0.275404	0.259199
IDH1	-0.275263	0.181643
GOLGA4	-0.275263	0.181643
REXO2	-0.274927	0.334355
DCP2	-0.274884	0.392234
C12orf43	-0.274357	0.223138
TK1	-0.274034	0.181228
LSM14B	-0.273567	0.361163
UBAC1	-0.272853	0.551154
PDIA3	-0.272834	0.180419
TOP3A	-0.272834	0.180419
TSPYL1	-0.272758	0.254879
AMFR	-0.272525	0.2769
ATL2	-0.27223	0.313239
NUCKS1	-0.272148	0.270661
GAPVD1	-0.272035	0.334701
CYC1	-0.271556	0.23192
PPM1G	-0.27125	0.178852
PIK3C3	-0.27123	0.248279
RABAC1	-0.270578	0.318782
CDV3	-0.27023	0.2769
LAPTM5	-0.270085	0.178317
POLR3F	-0.269835	0.253165
TIAL1	-0.269757	0.235724
OPTN	-0.269713	0.221282
DGKZ	-0.269458	0.178317
ZNF22	-0.269454	0.235724
NCOA7	-0.26924	0.248279
RCN3	-0.268858	0.221282
PRPF4	-0.268452	0.228638
IQGAP2	-0.268444	0.17736
ISCU	-0.26836	0.251776
EIF4E	-0.2683	0.26131
PWP1	-0.268128	0.17736
ANKRD26	-0.268077	0.235724
MEGF9	-0.26802	0.251599
CUL1	-0.267234	0.177016
NUDC	-0.266992	0.176954
SPTBN4	-0.26695	0.251599
SACM1L	-0.266661	0.245705
ANAPC16	-0.266604	0.220533
IKBKG	-0.266563	0.529839
MKLN1	-0.266382	0.2769
RPAP2	-0.266277	0.227079
CUL4A	-0.266201	0.176725
OTUD6B	-0.265659	0.303573
TP53BP2	-0.265573	0.175994
DNPEP	-0.265439	0.2769
RAB23	-0.264649	0.2769
HNRNPA2B1	-0.264326	0.174913
EPT1	-0.264326	0.174913
RAP2C	-0.26432	0.245705
KHDRBS1	-0.26419	0.235724
GINS1	-0.263806	0.249121
SERPINH1	-0.263801	0.235724
ITPKC	-0.263752	0.220057
ABCF3	-0.26329	0.328304
WDR33	-0.263095	0.174188
TRIT1	-0.262712	0.248279
EHD4	-0.261845	0.279103
CCPG1	-0.261373	0.2769
ELP4	-0.261314	0.220057
ATG5	-0.261084	0.35207
C14orf166	-0.261065	0.232039
DSN1	-0.260943	0.248279
POLR1E	-0.260795	0.172141
SRP68	-0.26043	0.409504
CHMP4B	-0.26038	0.248279
OSBPL6	-0.260366	0.337017
PPFIA1	-0.260336	0.323929
ASAP1	-0.260316	0.2769
LDHB	-0.260289	0.220057
BCAS2	-0.259575	0.171815
SAFB2	-0.259575	0.171815
CHD4	-0.259502	0.226579
DNAJC10	-0.25947	0.385886
ZBTB21	-0.258835	0.2769
ASH2L	-0.258777	0.245705
CAND2	-0.258682	0.240273
C4orf27	-0.258589	0.29165
FARSA	-0.258517	0.29165
CIRBP	-0.258464	0.171396
WDR75	-0.257994	0.261756
EXOSC3	-0.257544	0.261756
HMOX2	-0.257443	0.171054
UBE4A	-0.257443	0.171054
ZFPM1	-0.257271	0.220057
H2AFY	-0.257266	0.248279
FAM96A	-0.257004	0.246448
CHTOP	-0.256941	0.240273
TBC1D24	-0.256884	0.2769
PAIP1	-0.256614	0.170541
HAUS4	-0.256302	0.245705
ATP6V1A	-0.256277	0.170541
KDM1B	-0.256277	0.170541
TPCN1	-0.256049	0.2769
NCKAP1	-0.255836	0.23192
CCDC134	-0.255709	0.245705
TUBB4A	-0.255477	0.245705
ASNA1	-0.255247	0.16964
FDPS	-0.255184	0.214433
UBA5	-0.255177	0.334701
PFKL	-0.25491	0.245705
APOO	-0.254522	0.294693
RRM1	-0.254405	0.2769
C6orf106	-0.25436	0.245705
ABT1	-0.25419	0.2769
POLA2	-0.254137	0.169219
NSDHL	-0.254049	0.2769
DECR1	-0.25381	0.169219
THOC1	-0.253609	0.305911
FAM175B	-0.253047	0.337017
WDR55	-0.252754	0.245705
AKR1A1	-0.252602	0.323929
UBQLN1	-0.252493	0.2769
RELA	-0.252446	0.242868
THG1L	-0.252434	0.313239
YWHAB	-0.252387	0.2769
GAK	-0.252355	0.167906
RHOT2	-0.25206	0.132561
PAPSS1	-0.251693	0.16747
HADHB	-0.251693	0.16747
SUFU	-0.251442	0.2769
EIF3M	-0.251173	0.245705
PEAK1	-0.251103	0.245705
EIF2B4	-0.251048	0.334355
HMGB2	-0.251017	0.16719
EIF2B5	-0.250984	0.318782
PTPRQ	-0.250527	0.2769
CTU2	-0.250078	0.238712
PFKP	-0.249954	0.235724
CAPZA1	-0.2495	0.27259
WAPAL	-0.24936	0.193192
DHX40	-0.249274	0.216832
RAB18	-0.249114	0.24138
MAP1B	-0.248863	0.273308
SLC6A14	-0.248809	0.274672
SNRNP27	-0.248638	0.220057
TMEM206	-0.248632	0.245265
PPP2R5D	-0.248228	0.265889
TRMT61A	-0.248206	0.217807
NT5DC2	-0.248119	0.244994
DIEXF	-0.247988	0.222321
MLLT4	-0.247694	0.235724
YY1AP1;GON4L	-0.247624	0.244151
ARIH2	-0.247456	0.16408
TXNDC17	-0.247301	0.235724
CTDP1	-0.247168	0.305911
HNRNPUL2	-0.246733	0.261756
CLPX	-0.246569	0.261756
KARS	-0.246445	0.233478
GLOD4	-0.246429	0.313239
MESDC2	-0.246357	0.162997
DAP3	-0.246274	0.281679
MANSC1	-0.24621	0.242224
CHMP6	-0.246097	0.217459
PNPLA6	-0.24606	0.217807
CNNM2;CNNM4	-0.24556	0.24138
YWHAQ	-0.245294	0.235724
SNRNP70	-0.244968	0.162885
BRAF	-0.244968	0.162885
EXOC8	-0.244968	0.162885
XPNPEP1	-0.244968	0.162885
SPAST	-0.24469	0.0837103
VPS16	-0.244488	0.162646
GTF2E1	-0.244483	0.24138
PPP1R7	-0.24447	0.318782
CCNL1	-0.244093	0.318782
PRPF8	-0.24408	0.162646
VPS11	-0.24408	0.162646
SYTL4	-0.244065	0.30447
SUMF2	-0.243946	0.23192
RNF121	-0.2437	0.240273
TADA3	-0.243691	0.162408
EIF3A	-0.243495	0.261756
RNF114	-0.243316	0.235724
SLC27A4	-0.243069	0.235724
DRAP1	-0.243047	0.162001
EMC1	-0.242878	0.231448
NFIA	-0.242672	0.240273
FDFT1	-0.242587	0.162001
SLMAP	-0.242587	0.162001
TBCA	-0.24223	0.23192
LIN37	-0.242139	0.215432
RASA2	-0.242131	0.311361
RAD23A	-0.242125	0.161689
ARMT1	-0.241856	0.240273
GNE	-0.241837	0.385886
HSPD1	-0.241781	0.161689
ACTR10	-0.241655	0.240273
RAB3GAP2	-0.241484	0.227079
DCTN2	-0.241321	0.286008
FAM49B	-0.241308	0.313239
FKBP8	-0.241232	0.161406
ACTR3	-0.240881	0.161406
MAD2L1BP	-0.240881	0.161406
VIPAS39	-0.240848	0.240273
MRPS14	-0.240676	0.161277
HDLBP	-0.240618	0.261756
G3BP1	-0.240589	0.240273
MRPL15	-0.240573	0.261756
CCAR2	-0.240562	0.23592
AP4E1	-0.24056	0.270661
NOA1	-0.240526	0.291412
COG4	-0.240396	0.240273
CBFB	-0.240325	0.240273
TUBG1;TUBG2	-0.240243	0.26131
KIAA1279	-0.240233	0.28496
CAP1	-0.240113	0.160791
CENPN	-0.240016	0.214433
KAT8	-0.239921	0.318782
YWHAZ	-0.239817	0.267597
USP42	-0.239804	0.240273
TNIP1	-0.23976	0.160749
ITPA	-0.239742	0.303573
NSF	-0.23959	0.261756
ATAD1	-0.23956	0.23192
AAAS	-0.239233	0.240273
RAB3GAP1	-0.23918	0.160278
ATXN10	-0.239108	0.2769
RNPC3	-0.238948	0.261756
ADH5	-0.238849	0.159962
INTS4	-0.238838	0.214433
NR3C1	-0.238644	0.159831
UTP11L	-0.238531	0.227079
EEF1D	-0.238465	0.235724
USP10	-0.238237	0.26131
WBSCR16	-0.238125	0.214433
NUP155	-0.238056	0.22557
MARK2	-0.237959	0.240273
THOC5	-0.237854	0.240273
TRMT1	-0.23783	0.261756
TARBP2	-0.23768	0.240273
ZFYVE21	-0.237577	0.261756
NFXL1	-0.237411	0.240273
NMNAT1	-0.237127	0.240273
ERCC5	-0.236922	0.159011
VIM	-0.236817	0.235724
MAPRE1	-0.236762	0.361761
MLXIP	-0.236738	0.240273
SF3B6	-0.236668	0.226954
ATP6V1E1	-0.236435	0.158814
EEA1	-0.236435	0.158814
PLEKHA5	-0.236355	0.240273
PLEKHA2	-0.235958	0.240273
TMOD3	-0.235937	0.240273
CIT	-0.235872	0.118019
EPB41L2	-0.235861	0.226579
WBP11	-0.23563	0.415377
NECAP2	-0.235081	0.158003
AK2	-0.234698	0.225691
DICER1	-0.234641	0.267597
WIPI2	-0.234588	0.365644
DGCR14	-0.234551	0.248279
ITCH	-0.234344	0.213301
CKB	-0.234244	0.15728
PCYT2	-0.23393	0.261867
MTIF2	-0.233478	0.21919
TXNDC15	-0.233477	0.213301
MYL4	-0.23344	0.231448
RABEP1	-0.233291	0.15728
WNK4	-0.232841	0.213044
ARFGEF1	-0.232643	0.535306
SLC4A1AP	-0.232628	0.23192
KIAA1551	-0.232173	0.238051
OXSR1	-0.231913	0.209915
VPS39	-0.231902	0.212735
ZMYND11	-0.231871	0.156745
C1orf123	-0.231871	0.156745
GAB2	-0.231793	0.265889
S100A14	-0.231603	0.237397
LRRC41	-0.231522	0.156745
ALG9	-0.231522	0.156745
BABAM1	-0.231522	0.156745
DYNLL2	-0.231458	0.248279
L3MBTL2	-0.231189	0.235724
TCEB2	-0.230901	0.156585
EAF1	-0.230839	0.212735
ARPC1B	-0.230427	0.210549
KLC2	-0.230273	0.235724
LSM4	-0.230246	0.26536
WDR6	-0.230229	0.23592
MAGEB2	-0.230138	0.23192
ARFGEF2	-0.230036	0.286008
KTN1	-0.229752	0.235724
UBE3C	-0.229373	0.155922
MRPL9	-0.229219	0.385886
ADD3	-0.229193	0.131906
QTRT1	-0.228998	0.2769
SSU72	-0.228771	0.235724
PPID	-0.228082	0.154859
ECI2	-0.227929	0.2769
MAPRE3	-0.227775	0.551154
EXOSC4	-0.227627	0.235724
USP7	-0.227512	0.253022
UBE2T	-0.227307	0.235724
GARS	-0.227168	0.235724
DCP1A	-0.226863	0.478374
GSTK1	-0.226839	0.286008
NOP10	-0.226754	0.235724
CNPY2	-0.226528	0.262957
NGLY1	-0.226455	0.153685
SSX2IP	-0.226067	0.262124
CRYZ	-0.226014	0.153532
NCOA2	-0.226014	0.153532
FAHD2A;FAHD2B	-0.225806	0.218629
RBM17	-0.225671	0.153358
DNAJB1	-0.225042	0.183834
LLPH	-0.22495	0.231448
TIMM50	-0.2249	0.235724
ZNF512B	-0.224808	0.210549
TCEB1	-0.224486	0.235724
GTF3C3	-0.224245	0.2769
TRIP11	-0.224157	0.152069
NOL11	-0.224157	0.152069
SRBD1	-0.224037	0.216499
NSD1	-0.223803	0.210529
DDX31	-0.223796	0.152069
BCLAF1	-0.223796	0.152069
APEX1	-0.223569	0.2769
MCRS1	-0.223452	0.245705
USP48	-0.22315	0.151708
ARL15	-0.222936	0.2769
TRAPPC8	-0.222892	0.261756
CPSF3	-0.222829	0.22936
PUS7L	-0.222727	0.2769
MIEF1	-0.222699	0.235724
ELF2	-0.222675	0.151294
DNM2	-0.222649	0.300636
TIMMDC1	-0.222624	0.270466
NGDN	-0.222444	0.226579
EXOSC8	-0.222333	0.318782
PFDN4	-0.222195	0.235724
HERC1	-0.222085	0.151294
FIGNL1	-0.221924	0.23192
SEC63	-0.221619	0.337017
SLC35C2	-0.221427	0.235724
MSH3	-0.221198	0.150783
NCOA1	-0.221198	0.150783
PSMA1	-0.22101	0.2769
SETD8	-0.220958	0.235724
ALDH1B1	-0.220896	0.23192
CELF1	-0.220756	0.22557
CIAPIN1	-0.220637	0.280393
COMT	-0.22061	0.2769
DOCK7	-0.220213	0.208893
UNC45A	-0.219991	0.347598
LDB1	-0.219555	0.212166
SCD	-0.219401	0.149572
TFB2M	-0.219227	0.214433
SIRT7	-0.218944	0.235278
C9orf78	-0.218899	0.149413
LIG1	-0.218822	0.26131
CSTF2	-0.218784	0.262957
TNPO1	-0.218757	0.211782
VPRBP	-0.218683	0.223138
VAC14	-0.218563	0.2769
TDRKH	-0.218319	0.261756
NANS	-0.218223	0.264684
CA8	-0.218014	0.240904
PSMD3	-0.217994	0.212331
TUBB8	-0.217957	0.29165
GOT2	-0.217757	0.23192
GBF1	-0.217697	0.14932
ETFDH	-0.21748	0.14932
AKR7A2	-0.217135	0.149264
RAD54L2	-0.216926	0.352228
FKBP3	-0.21683	0.149127
RUFY1	-0.216455	0.287347
MEMO1	-0.216142	0.261756
DNAJC11	-0.216107	0.334355
VPS4A	-0.216104	0.305582
PQBP1	-0.216049	0.148448
SPR	-0.216049	0.148448
DOK1	-0.215911	0.248279
ARHGAP35	-0.215522	0.23192
KHSRP	-0.215434	0.235724
ZNF385A	-0.215415	0.20516
POP7	-0.215048	0.148072
TAF12	-0.215048	0.148072
ELP3	-0.215048	0.148072
CDC42	-0.214898	0.203166
UBE2J1	-0.214483	0.261756
TM7SF3	-0.214318	0.23192
GMDS	-0.214285	0.148072
RPF1	-0.214285	0.148072
DPYSL2	-0.214156	0.148072
ST6GALNAC1	-0.21397	0.23192
ABCF1	-0.213679	0.226579
CCDC22	-0.213554	0.147494
SPATA5L1	-0.213523	0.253165
GNB4	-0.213191	0.147112
SHMT1	-0.213074	0.23192
OGFR	-0.21298	0.285177
NEK1	-0.212894	0.2044
ANAPC1	-0.212528	0.231448
LSM5	-0.212316	0.220057
ATP5F1	-0.212249	0.231448
ELAC2	-0.212149	0.220824
RDH14	-0.212044	0.147036
SMG1	-0.212015	0.2044
TRMT13	-0.211947	0.23192
CPEB4	-0.211687	0.147036
SLC25A19	-0.211687	0.147036
OSTC	-0.211563	0.240273
ARIH1	-0.211419	0.546029
CHTF18	-0.211341	0.132038
RNMT	-0.211316	0.286008
PSME1	-0.211001	0.226579
HNRNPF	-0.210916	0.261756
KIF15	-0.210907	0.23192
GTF3C4	-0.210788	0.365644
GSDMA	-0.21066	0.204348
CLEC16A	-0.210634	0.146366
MED17	-0.21049	0.231448
LRRC40	-0.210458	0.2769
CCDC53	-0.210284	0.261756
HSPB11	-0.20998	0.219297
TBC1D13	-0.209839	0.231448
ATAD5	-0.209754	0.203575
KIAA1033	-0.209637	0.145351
DIP2B	-0.209439	0.361761
BAG5	-0.209436	0.2769
TPRKB	-0.209299	0.261672
POLE	-0.209296	0.145252
GPATCH1	-0.208597	0.305108
NCKIPSD	-0.208022	0.2769
SNRPD3	-0.207867	0.144143
POLR3E	-0.207856	0.230267
PRPF31	-0.20766	0.30447
ABL2	-0.207588	0.143982
PBRM1	-0.207576	0.110244
PEO1	-0.206948	0.202025
GSR	-0.206908	0.143667
BSDC1	-0.206789	0.22936
TOMM22	-0.206713	0.267597
HDGFRP3	-0.20664	0.26131
SMNDC1	-0.206606	0.212735
PARN	-0.206309	0.21919
WDR70	-0.206238	0.228681
RPTOR	-0.20614	0.240273
GUK1	-0.206123	0.230267
DCPS	-0.206049	0.230267
SH3BP1	-0.205975	0.26131
FAM136A	-0.205965	0.227079
MRPS12	-0.205956	0.273265
HINT1	-0.205948	0.142985
OGFOD1	-0.205911	0.1995
PDCD6IP	-0.205785	0.2769
HMHA1	-0.205732	0.200657
TMEM242	-0.205589	0.228062
STX3	-0.205499	0.334701
SART1	-0.205475	0.264684
UBR7	-0.20542	0.249121
CWC27	-0.205391	0.226579
GTF2E2	-0.205288	0.142615
RNPEP	-0.205229	0.207724
AVL9	-0.205007	0.210529
SRPK1	-0.2048	0.213301
PIH1D1	-0.204659	0.227079
COL4A3BP	-0.20457	0.35207
VPS26B	-0.204475	0.142615
BAZ1B	-0.204475	0.142615
PIN1	-0.204359	0.2769
OTUD5	-0.204269	0.265147
TIMM44	-0.204162	0.265889
SRRM1	-0.204078	0.142615
PREPL	-0.203734	0.142324
SLC12A7	-0.203621	0.217807
GMPR2	-0.203619	0.227334
MOV10	-0.203383	0.337017
CNN2	-0.203283	0.248279
PAICS	-0.203241	0.142043
PSMC5	-0.202983	0.220057
ASCC2	-0.202845	0.222321
SNX2	-0.202843	0.246068
PTRHD1	-0.202694	0.226579
DNAJC2	-0.202694	0.270661
UBL7	-0.20269	0.198644
VPS33B	-0.202644	0.356957
CUL3	-0.202589	0.225691
PPME1	-0.202551	0.236618
IRAK4	-0.202424	0.226954
RUVBL2	-0.202335	0.270661
RIC8A	-0.201569	0.2769
HBS1L	-0.20149	0.259199
MRPL49	-0.201059	0.223147
PHKB	-0.200844	0.210549
IPO5	-0.200785	0.139876
CRTC2	-0.200785	0.139876
IMPAD1	-0.200731	0.226579
VWA9	-0.200549	0.198252
ISOC2	-0.200517	0.253165
KPNA2	-0.200403	0.139617
AGPAT9	-0.200403	0.139617
SETD1B	-0.200388	0.285177
SEC11A	-0.200247	0.13954
GLE1	-0.200105	0.139485
CMTM6	-0.199851	0.226579
RCOR1	-0.199801	0.226579
TRMT12	-0.199746	0.139372
GRHPR	-0.199705	0.120621
CEPT1	-0.199335	0.215657
CDCA8	-0.199254	0.138993
IDH3A	-0.199122	0.261756
SIRT5	-0.199112	0.226579
HARS	-0.198805	0.214433
STX8	-0.198795	0.2769
MIOS	-0.198754	0.226579
NFX1	-0.19839	0.247245
ATG16L1	-0.198041	0.226579
TAF1B	-0.197942	0.137481
BROX	-0.19792	0.2769
FAM129B	-0.197527	0.197035
PAK2	-0.197369	0.219297
CAPG	-0.197347	0.206759
PRIM1	-0.197156	0.21919
OSBPL8	-0.197097	0.219297
GSTO1	-0.197083	0.305911
MRPS28	-0.19682	0.433
ABHD14B	-0.196801	0.235724
PPP2R5E	-0.196692	0.226436
PPP4R2	-0.19663	0.225755
HECTD4	-0.196574	0.253165
CCDC93	-0.196497	0.135832
DDX49	-0.196409	0.214433
LAS1L	-0.196235	0.226579
HEATR6	-0.195989	0.266932
ESCO2	-0.195946	0.135573
RAB31;RAB22A	-0.19593	0.261756
PPP2CA	-0.195845	0.135573
ALG5	-0.195763	0.240273
HADHA	-0.195675	0.225637
KIAA0430	-0.195623	0.253022
MTMR4	-0.195521	0.225637
GAN	-0.195443	0.478374
PPP1R10	-0.195346	0.213301
MPHOSPH8	-0.194838	0.19586
DNAJC9	-0.194769	0.261756
ZDHHC3	-0.19472	0.22557
ENO1	-0.194587	0.134932
RPN1	-0.194534	0.225691
UGDH	-0.194318	0.13488
ZAK	-0.193917	0.22557
TSNAX	-0.193862	0.19586
AMMECR1	-0.193769	0.251599
CAPZB	-0.193629	0.203575
FBXO6	-0.193545	0.134487
DONSON	-0.193311	0.22483
NOC2L	-0.193251	0.26131
PPP6R3	-0.193223	0.134443
ATG2A	-0.193019	0.22557
OTUB1	-0.19281	0.30447
STRN4	-0.192758	0.455732
GTSE1	-0.192724	0.224752
COQ5	-0.192696	0.134076
FBL	-0.192664	0.2769
HMCES	-0.192476	0.230267
PLEKHF2	-0.192404	0.261756
API5	-0.19229	0.216499
MMTAG2	-0.191511	0.212735
COL12A1	-0.191493	0.195756
TRRAP	-0.191462	0.246798
GGA3	-0.191372	0.223147
FEN1	-0.191282	0.224752
VDAC1	-0.191232	0.245217
POLR3H	-0.191209	0.249121
GPBP1L1	-0.191117	0.261756
PCM1	-0.191055	0.133079
HSPB1	-0.190916	0.2044
AARS2	-0.190875	0.133079
NAPG	-0.190872	0.195756
GRWD1	-0.190572	0.19586
KIAA0020	-0.189874	0.132561
KIAA0391	-0.189681	0.201218
DTL	-0.189576	0.221354
ATP6V1C1	-0.189561	0.240273
FAF1	-0.189546	0.213301
SNRPC	-0.189436	0.222996
MIPEP	-0.189389	0.195152
NSUN2	-0.189364	0.235278
GTPBP10	-0.189345	0.220057
PRUNE	-0.189262	0.132349
KTI12	-0.189165	0.225637
TAPT1	-0.189083	0.221282
BECN1	-0.188911	0.21919
GLTSCR1	-0.188538	0.221282
PPP2R5A	-0.188328	0.220057
AGPAT3	-0.188261	0.132086
CPSF2	-0.188261	0.132086
SNAPC4	-0.187923	0.132086
LANCL2	-0.187923	0.132086
CC2D1B	-0.187755	0.132086
THEM4	-0.187265	0.132038
NIPSNAP1	-0.187256	0.193982
SNX5	-0.187119	0.247882
MVB12A	-0.186961	0.257304
MPP6	-0.186644	0.220057
CHMP5	-0.186376	0.220057
COIL	-0.186372	0.240273
ZCCHC3	-0.186262	0.246448
MAT2B	-0.186015	0.214433
BAX	-0.18597	0.198978
HNRNPA3	-0.185767	0.212331
ZNF768	-0.185703	0.235724
XP32	-0.185661	0.130919
ARID4B	-0.185573	0.261756
RRAGC;RRAGD	-0.185464	0.334355
EXOSC10	-0.185443	0.213301
PDIA5	-0.185241	0.217115
EMILIN1	-0.185117	0.246448
LCE1A;LCE1D;LCE5A;LCE1F;LCE1E;LCE1C	-0.185043	0.130289
SH3GLB1	-0.184745	0.132561
TIMM21	-0.184735	0.209915
PSMD11	-0.184584	0.129899
FAM102B	-0.184584	0.129899
GMIP	-0.184073	0.21919
RIOK2	-0.183849	0.129399
ABCB8	-0.183849	0.129399
EIF2B2	-0.183729	0.245705
ARHGEF1	-0.183691	0.23192
KIF3A	-0.183562	0.29165
PDCD2	-0.183526	0.21919
HP1BP3	-0.183511	0.197407
PHPT1	-0.183236	0.21919
EPN1	-0.183216	0.245705
PLCE1	-0.183102	0.21919
NFATC3	-0.182836	0.249121
VPS18	-0.182825	0.21919
FKBP4	-0.18266	0.142615
PFDN5	-0.182492	0.305911
LMNB1	-0.182442	0.212454
PFN1	-0.182157	0.217807
CHD7	-0.182024	0.218681
THEMIS2	-0.181983	0.1275
RCOR3	-0.181829	0.218563
LIN28B	-0.181576	0.195337
NAGLT1	-0.181477	0.1275
CLASRP	-0.181417	0.228489
NT5DC1	-0.181227	0.1275
SPC24	-0.181227	0.1275
EMC2	-0.181139	0.26116
EIF2AK4	-0.181118	0.217807
SLC4A7	-0.181056	0.245705
CBX5	-0.180919	0.1275
SEPT6	-0.180814	0.212735
STMN1	-0.180747	0.235724
	-0.180699	0.1275
CSE1L	-0.180699	0.1275
CRNKL1	-0.180523	0.210549
VPS13D	-0.18048	0.1275
STX18	-0.180359	0.217807
NLE1	-0.180308	0.127391
MBD2	-0.179934	0.217807
SND1	-0.179903	0.245705
LONP1	-0.179866	0.235724
PHB2	-0.179864	0.367953
CAPN7	-0.17969	0.245705
PSTPIP2	-0.179676	0.245705
PPIH	-0.179633	0.126981
VPS53	-0.179336	0.126981
ANO10	-0.179336	0.126981
AGO2	-0.179098	0.2769
GPI	-0.178862	0.126871
STRIP1	-0.178862	0.126871
SURF6	-0.178851	0.19586
WDR61	-0.178837	0.210646
OSBPL3	-0.178196	0.199834
PNKP	-0.178089	0.2769
UBR5	-0.177786	0.207577
ATP5B	-0.177737	0.253165
ALYREF	-0.177617	0.125902
RNF20	-0.177426	0.125902
CWC22	-0.176919	0.195337
FAM171A1	-0.17683	0.125602
BIRC6	-0.176826	0.254879
RPRD1A	-0.176819	0.26131
LRSAM1	-0.176761	0.214433
ARAP1	-0.176557	0.226579
CLCC1	-0.176322	0.248279
PPP6R1	-0.176212	0.261367
ZNF691	-0.176178	0.125301
PPIE	-0.176178	0.125301
MYSM1	-0.176032	0.125298
DPF2	-0.175588	0.207724
ZNF638	-0.175291	0.2769
PMPCA	-0.175256	0.213301
ZRSR2;ZRSR1	-0.174911	0.212735
SMG9	-0.174899	0.240273
ASF1A;ASF1B	-0.174896	0.261756
RNMTL1	-0.174869	0.245705
DLAT	-0.174807	0.124339
DENND4C	-0.174157	0.123954
AIMP2	-0.173649	0.235724
NRDE2	-0.173579	0.23592
ADD2	-0.173556	0.213301
NHP2	-0.173311	0.12342
PRKDC	-0.173141	0.212735
PIK3R4	-0.172996	0.261756
EXOSC2	-0.172987	0.123228
RNF123	-0.172987	0.123228
POLR3D	-0.172828	0.194793
SUZ12	-0.17213	0.212735
FAM114A2	-0.171819	0.246448
DDX18	-0.171497	0.248279
ARL6IP4	-0.170872	0.121056
DDX20	-0.170872	0.121056
FKBP15	-0.17083	0.253165
SFXN2	-0.170571	0.188625
LCP1	-0.170498	0.212331
CHCHD3	-0.170496	0.212331
GEMIN2	-0.170411	0.120654
USP5	-0.170329	0.245705
SIPA1	-0.170132	0.212735
TEX10	-0.170094	0.120621
WDR92	-0.169989	0.221282
NDC1	-0.169932	0.193192
ZC3H18	-0.169865	0.23192
TM9SF2	-0.169686	0.183834
GPN1	-0.169348	0.119954
BRE	-0.169165	0.119954
AP3B1	-0.168818	0.2097
GAPDH	-0.168681	0.119815
GOLGB1	-0.168661	0.204348
CARHSP1	-0.168407	0.26116
AAR2	-0.168172	0.26131
IK	-0.167963	0.195152
YOD1	-0.16776	0.210646
SLC27A2	-0.167062	0.209915
QPRT	-0.167021	0.204348
PAPOLA	-0.166884	0.118122
HINT3	-0.16674	0.240273
MAP3K4	-0.166429	0.2769
NUP107	-0.16638	0.246448
CDC42BPG	-0.16629	0.118019
CTBP1	-0.16613	0.2769
UTP6	-0.166034	0.118019
TRMT5	-0.165711	0.206355
ARFGAP3	-0.165682	0.238051
ADAR	-0.165593	0.261207
SDHB	-0.165579	0.207577
RPP25	-0.165508	0.178097
IQSEC2	-0.164878	0.207724
NDUFB10	-0.164693	0.235724
TWF2	-0.16458	0.116789
NCAPH2	-0.16444	0.116789
GLUD1;GLUD2	-0.164289	0.20332
FAM120B	-0.164261	0.235724
SOS1;SOS2	-0.163948	0.116789
ZNF770	-0.163948	0.116789
VAPB	-0.163706	0.264684
EHMT2	-0.163579	0.178716
PPP2R1B	-0.163432	0.116789
SDE2	-0.163432	0.116789
USE1	-0.163432	0.116789
DHX29	-0.163362	0.198252
CCDC88A	-0.163179	0.2044
PLS1	-0.163155	0.235278
SNRPD1	-0.162589	0.116325
CBS	-0.162437	0.198252
PPA2	-0.162185	0.20332
PSMC6	-0.162049	0.116092
TET2	-0.162049	0.116092
NUTF2	-0.161455	0.11563
ZNF280D	-0.161455	0.11563
PNPT1	-0.161396	0.19586
MCM4	-0.161385	0.0831033
ECHDC1	-0.161236	0.235724
PFKM	-0.16121	0.191284
ALKBH2	-0.161033	0.115522
MRPL43	-0.160851	0.224752
PMS2P11	-0.160602	0.193978
TMEM126A	-0.1606	0.195152
MAGOH;MAGOHB	-0.160585	0.198252
LRRC8E	-0.160246	0.115109
ZNF746	-0.159815	0.114868
MLLT4	-0.159679	0.2044
RINT1	-0.15964	0.114773
ODR4	-0.159434	0.203575
PAK4	-0.159423	0.203575
MTHFD1	-0.159202	0.204348
AASDHPPT	-0.159009	0.245705
CSTF1	-0.158934	0.178317
EPRS	-0.158885	0.198252
TTI2	-0.158408	0.11392
PRDX6	-0.158107	0.231448
CPNE3	-0.1581	0.197407
CAT	-0.157849	0.264024
TOMM40	-0.157697	0.23192
NDUFS6	-0.157692	0.240273
NASP	-0.157675	0.231448
COQ3	-0.157447	0.240273
MRPL48	-0.157371	0.248279
PDLIM1	-0.157349	0.240273
NADK	-0.157149	0.113109
NADK2	-0.156671	0.198252
ATP5I	-0.156663	0.198252
MIS18BP1	-0.156642	0.112543
TUBB6	-0.155821	0.224752
PSMC1	-0.155367	0.111671
MYH10	-0.155338	0.198252
XPC	-0.155087	0.111671
NAA15	-0.155087	0.111671
IARS	-0.155048	0.19586
MRPS27	-0.154919	0.245705
CBR1	-0.154919	0.111671
CC2D1A	-0.154919	0.111671
ATG3	-0.154827	0.197035
GNA13	-0.154806	0.188098
CLPB	-0.154756	0.111671
SAP18	-0.154492	0.111671
AAK1	-0.154423	0.240273
UQCRC2	-0.154166	0.26116
ERBB2IP	-0.153746	0.240273
MRS2	-0.153674	0.19586
MOGS	-0.153637	0.183834
DHX30	-0.153608	0.198252
WIPI2	-0.153473	0.253165
TXN2	-0.153465	0.217807
HSDL2	-0.153099	0.2769
CDC5L	-0.152847	0.261367
ZRANB2	-0.152751	0.19586
CPSF1	-0.1526	0.110449
ACTBL2	-0.152463	0.19586
CDC42BPB	-0.152412	0.26116
DKC1	-0.152273	0.198252
DDX51	-0.151911	0.238051
C20orf27	-0.151825	0.181228
ACTR1A	-0.151664	0.185014
AGK	-0.151588	0.19586
VPS72	-0.151261	0.193192
ACLY	-0.15112	0.132086
DIAPH1	-0.151095	0.109976
RAB14	-0.150957	0.19586
DDI2	-0.150946	0.19586
AAGAB	-0.150774	0.109976
RRP1	-0.15054	0.238272
GSK3B	-0.150417	0.109575
USP3	-0.150284	0.225637
TSEN15	-0.150223	0.109423
VPS45	-0.150173	0.230267
ELMSAN1	-0.150031	0.109418
PAXIP1	-0.150031	0.109418
TUFM	-0.149466	0.17736
PIN4	-0.149371	0.19458
RNF7	-0.149362	0.0375186
SNX6	-0.149309	0.220057
NPEPPS;NPEPPSL1	-0.149303	0.109389
SLC30A9	-0.149015	0.109222
TRA2A	-0.148729	0.195016
HNRNPH1	-0.148626	0.193192
ANKRD11	-0.148506	0.108816
SRPK2	-0.148442	0.192909
ZNF787	-0.148441	0.226579
KPNB1	-0.148374	0.187474
WHSC1L1	-0.148326	0.171239
EPS15	-0.148086	0.235724
YKT6	-0.148076	0.235724
RNPS1	-0.148026	0.108516
MRPL37	-0.147992	0.227107
TM9SF4	-0.147856	0.226579
METTL3	-0.147616	0.195337
CDK11A	-0.147101	0.23946
GTF3C1	-0.147022	0.173851
CBX2	-0.146898	0.107512
TXLNG	-0.146705	0.142985
APOA1BP	-0.146637	0.245705
WDR82	-0.146556	0.107434
SLBP	-0.146553	0.176725
ACAA1	-0.146378	0.107434
ADAMTSL4	-0.146378	0.107434
GPHN	-0.146354	0.305911
IMMT	-0.146266	0.178852
SPCS2	-0.1462	0.17736
ATAD2B	-0.146097	0.213472
G3BP2	-0.146078	0.193978
SERPINB9	-0.145604	0.170458
DLGAP5	-0.145386	0.181228
PDXDC1	-0.145278	0.226436
RPS6KA1	-0.145141	0.193192
SP6	-0.145027	0.185684
DDX17	-0.14502	0.305911
CAND1	-0.14497	0.169219
ACBD3	-0.144882	0.177237
PCMT1	-0.144377	0.17954
EDC3	-0.144121	0.192909
EIF2A	-0.144005	0.199314
ORC4	-0.143513	0.104228
ATP2A2	-0.14343	0.104228
BMS1	-0.142986	0.231448
IDE	-0.142918	0.104017
DAZAP1	-0.142918	0.104017
RQCD1	-0.142771	0.106872
PDHA1	-0.142396	0.220057
LMNB2	-0.142221	0.23192
HDGF	-0.14219	0.248279
EXOC4	-0.142184	0.173851
ACAT1	-0.141989	0.186915
SMC2	-0.141575	0.102962
BRD4	-0.141544	0.171396
DHX36	-0.141506	0.176725
MAP2K1	-0.141044	0.178317
FUBP1	-0.140937	0.184025
ELOF1	-0.140726	0.102526
SRP14	-0.140437	0.184025
FLII	-0.14031	0.185684
MCM7	-0.140079	0.238051
WDHD1	-0.139857	0.177263
UBL4A	-0.139649	0.101902
GEMIN8	-0.139162	0.224752
GABARAP;GABARAPL1	-0.138958	0.101533
GOT1	-0.138089	0.115522
TRA2B	-0.138013	0.1008
SENP3	-0.138006	0.226579
SARS2	-0.137926	0.224752
SRSF2	-0.137818	0.100645
ZMYM3	-0.137487	0.231448
HIST2H3A;HIST3H3;H3F3A;HIST1H3A;H3F3C	-0.137473	0.100262
HSD17B11	-0.137331	0.235724
CTPS2	-0.13706	0.162997
THOP1	-0.136567	0.111671
TPT1	-0.136518	0.181643
LSM2	-0.136425	0.227079
DCTN5	-0.136362	0.193192
GTF2F2	-0.136332	0.176725
RPS27	-0.136287	0.180151
ARHGDIA	-0.136162	0.181643
YY1	-0.135867	0.181228
CAPN1	-0.135864	0.0988016
BAZ1A	-0.135858	0.226579
BRD7	-0.135781	0.172781
CNBP	-0.135652	0.159556
PGRMC1	-0.135616	0.0985661
MSH6	-0.135498	0.0985264
VARS	-0.135482	0.23192
USP36	-0.135436	0.245705
CNDP2	-0.135238	0.217115
CHERP	-0.135046	0.0982507
TUBA1C	-0.134964	0.215008
TMEM184C	-0.134814	0.098189
ZNF658;ZNF658B	-0.134718	0.175746
CEBPZ	-0.134617	0.0981696
NOL6	-0.134617	0.0981696
DHX34	-0.134377	0.15728
C12orf73	-0.134361	0.177016
MARS	-0.134235	0.240273
UROD	-0.134194	0.0977559
RAB11A;RAB11B	-0.133924	0.0976776
SMC5	-0.133864	0.174652
SLC25A21	-0.133476	0.206887
STAT3	-0.133434	0.226954
NUFIP2	-0.133303	0.0636275
LYPLA2	-0.133267	0.159556
SRSF7	-0.133138	0.0973114
RAP1GDS1	-0.132842	0.219297
SEC61B	-0.132815	0.0973114
PGM2	-0.132812	0.228489
MTX1	-0.13258	0.0973114
CISD1	-0.13258	0.0973114
MRPS18B	-0.132556	0.227079
DLD	-0.132331	0.227079
TAGLN2	-0.132104	0.171926
CDC16	-0.132069	0.178317
ILF2	-0.131884	0.17306
CCT3	-0.131581	0.172141
TMX1	-0.131413	0.0959612
TPM3	-0.131166	0.171054
YWHAG	-0.131053	0.221282
CSTF2T	-0.131046	0.15728
NDUFAF4	-0.13054	0.171815
NRBP1	-0.130497	0.134487
ABCF2	-0.130313	0.22502
DCTN1	-0.130136	0.171396
CNOT10	-0.13005	0.115917
MAPK3	-0.129864	0.0940325
POLRMT	-0.129822	0.160749
ACSL4	-0.128907	0.226579
NAA30	-0.128367	0.152912
ILKAP	-0.128182	0.0925653
STXBP2	-0.128001	0.158003
NME2	-0.127786	0.0925653
DHCR24	-0.127786	0.0925653
C11orf54	-0.127619	0.184025
SEC13	-0.12757	0.15473
SMARCB1	-0.127563	0.219297
SUPV3L1	-0.12747	0.222321
KIN	-0.127409	0.215008
TRAP1	-0.127385	0.15728
ATP5D	-0.127255	0.156745
HADH	-0.127243	0.227079
SMEK2	-0.127121	0.245705
EMC3	-0.126996	0.225691
PSMA5	-0.126834	0.169219
RFC1	-0.126495	0.215657
MDH1	-0.126455	0.0916433
CWF19L2	-0.126455	0.0916433
RPS19BP1	-0.12625	0.178666
ACOX1	-0.126182	0.245705
PDS5B	-0.126085	0.167311
SNRPA1	-0.125794	0.162001
NAT10	-0.125654	0.119954
SON	-0.125595	0.0906195
SERBP1	-0.125447	0.0905428
GRPEL1	-0.12533	0.166086
RNF220	-0.125201	0.162001
ZBTB11	-0.125092	0.149904
DYNC1I2	-0.12486	0.165944
COPS7B	-0.124834	0.240273
TMEM214	-0.124825	0.245705
NUP205	-0.124824	0.222321
PEPD	-0.124801	0.0898806
STX4	-0.124321	0.124633
IWS1	-0.123983	0.149343
ETFB	-0.123908	0.217807
HSPA4L	-0.123757	0.0892207
AFG3L2	-0.12352	0.254659
CYFIP1;CYFIP2	-0.123185	0.119783
CENPE	-0.123142	0.149586
RUVBL1	-0.123084	0.221114
MRE11A	-0.122927	0.162885
CCBL2	-0.122835	0.156745
ANAPC5	-0.122754	0.18462
RHEB	-0.122387	0.14932
DDX59	-0.12235	0.15728
RAP1GAP	-0.122158	0.084813
ETFA	-0.122151	0.2044
PCYOX1	-0.122123	0.0860385
EIF3G	-0.12197	0.159523
HBS1L	-0.121164	0.160637
BRAP	-0.121132	0.086224
USP16	-0.121046	0.21919
ACO1	-0.12104	0.160749
SET;SETSIP	-0.120777	0.0860385
MRPS30	-0.120461	0.151793
LSS	-0.120405	0.158814
PRPF38A	-0.1204	0.152069
FXR2	-0.120076	0.0853192
CCT8	-0.119983	0.149572
TMEM41B	-0.119842	0.24052
FHOD1	-0.119775	0.226579
GTF2I	-0.119743	0.084975
KIF2C	-0.119575	0.084975
CPSF7	-0.119494	0.158814
NAF1	-0.119294	0.213301
SNRNP40	-0.119292	0.0848226
UBE2M	-0.118952	0.158503
LYRM7	-0.118871	0.154575
CLUH	-0.118657	0.0841413
CEP85	-0.118577	0.129336
PAXBP1	-0.118212	0.21919
ARL8B	-0.118164	0.150783
ESYT1	-0.118096	0.21919
SGPL1	-0.117669	0.0834732
AKAP17A	-0.117669	0.0834732
MFN2	-0.11763	0.148072
COX5B	-0.117624	0.156018
H1FX	-0.117555	0.230304
THUMPD1	-0.11731	0.216499
FASTKD2	-0.117267	0.216499
ARPC2	-0.117259	0.0713453
RAB1B;RAB1C	-0.117145	0.0832313
EML4	-0.117145	0.0832313
SNX9	-0.116929	0.0831033
CHCHD2;CHCHD2P9	-0.116561	0.155852
CKAP5	-0.116493	0.215434
ADNP	-0.116467	0.0828914
NAA10	-0.116444	0.153532
AARS	-0.115876	0.154859
OPA1	-0.115844	0.155922
SNX12	-0.115657	0.149586
GSTP1	-0.115512	0.0824425
TUT1	-0.115367	0.151708
HOOK3	-0.115226	0.0660806
ZC3H11A	-0.115144	0.115522
KDM2A	-0.114878	0.19586
RFC4	-0.114587	0.0819687
CWC15	-0.11408	0.235278
LARS2	-0.114062	0.0814522
ARHGAP17	-0.113951	0.149343
UPF2	-0.113777	0.213301
ZNF141;ZNF679;ZNF735;ZNF718;ZNF732;ZNF595;ZNF43	-0.112836	0.203575
FN3KRP	-0.112692	0.230267
CALCOCO2	-0.112659	0.101605
CYP20A1	-0.112467	0.149586
BCCIP	-0.112201	0.14932
MARCKSL1	-0.112188	0.0802385
CDK13	-0.112127	0.198252
ZPR1	-0.111534	0.0795545
TMEM209	-0.111359	0.195756
TEX264	-0.111318	0.149343
TTC4	-0.110827	0.0794222
SUCLA2	-0.110665	0.143459
VRK1	-0.110602	0.209915
APOBEC3C	-0.110527	0.142615
ATAD3B	-0.110522	0.143459
GNB1L	-0.110476	0.136909
RRBP1	-0.11045	0.142043
STAU1	-0.110304	0.20332
ANXA6	-0.110246	0.079106
TRIM25	-0.110009	0.147105
RHOA	-0.109908	0.0788987
COPG1	-0.109809	0.267059
CTU1	-0.10978	0.147105
MRPS18A	-0.109525	0.26536
WDR1	-0.109208	0.148072
TXNDC12	-0.109093	0.144302
YIF1B	-0.108629	0.138147
BCAP29	-0.10862	0.0998716
CARS	-0.108553	0.197229
AP1S1	-0.108274	0.143935
PNISR	-0.108139	0.146366
P4HB	-0.107949	0.077441
ALDH18A1	-0.107835	0.146482
FDXR	-0.107647	0.226579
NMT1	-0.107166	0.0767809
KIF20A	-0.107049	0.0713453
HSP90AB1	-0.106932	0.140227
DCAF13	-0.106766	0.198252
DYNC1H1	-0.106665	0.0765683
ACAD9	-0.106665	0.0765683
RPAP1	-0.106429	0.145252
SNRNP200	-0.106262	0.0763667
ANK1	-0.105937	0.143321
ANXA3	-0.105791	0.1275
BTK	-0.105484	0.174617
MATR3	-0.105428	0.0757902
IDH3B	-0.105372	0.227079
SMPD4	-0.105312	0.137867
DMXL1	-0.104956	0.182889
DHX38	-0.104704	0.141165
SAMSN1	-0.104651	0.0751652
BPNT1	-0.104358	0.0749938
SERPINB6	-0.104002	0.132086
APIP	-0.103911	0.197035
POR	-0.103901	0.0749562
DTYMK	-0.103901	0.0749562
DDX47	-0.103218	0.23192
RIF1	-0.10313	0.0743607
HIRA	-0.102986	0.19586
PAK1IP1	-0.102731	0.133079
PARP1	-0.102689	0.07397
NQO2	-0.101628	0.132561
STIP1	-0.10136	0.0731762
HNRNPM	-0.10136	0.0731762
EXO1	-0.10101	0.161086
HNRNPA1;HNRNPA1L2	-0.100989	0.0728988
MAEA	-0.100989	0.0728988
SLC25A24	-0.100942	0.0402263
DCAF8	-0.100812	0.193192
BNIP1	-0.100801	0.0727514
LCLAT1	-0.0999125	0.195152
ZNF687	-0.0998759	0.226579
YARS2	-0.0998461	0.133615
NAA35	-0.0998413	0.130354
MRPL38	-0.0997699	0.145252
DOCK11	-0.0997456	0.186915
ATP6V1H	-0.0992146	0.134693
BCLAF1	-0.0991592	0.0717664
EIF4B	-0.0987658	0.195756
GOLGA3	-0.0984276	0.0713453
IDH2	-0.0981946	0.0713453
TRMT10C	-0.0981946	0.0713453
SPATS2	-0.0981454	0.0589479
PSMC4	-0.0980328	0.0713453
HMGCS1	-0.0976981	0.133373
CISD2	-0.0972712	0.0707044
ZCCHC11	-0.0972591	0.184025
PMS2	-0.0968897	0.178317
PSMG1	-0.0968468	0.132038
LARP4	-0.0966021	0.0706039
GHITM	-0.0965449	0.169083
DBT	-0.0964978	0.161406
FAHD1	-0.0964821	0.128255
ARGLU1	-0.0962708	0.125301
KATNB1	-0.0959881	0.101333
EHD1	-0.0958897	0.134031
MRPL40	-0.0957442	0.1275
MBD3	-0.0957273	0.0893751
UQCRC1	-0.0951548	0.180993
METAP1	-0.0946243	0.0693796
CNOT11	-0.0945162	0.134487
SMEK1	-0.094502	0.125037
FHL2	-0.0941854	0.0689978
STT3A	-0.0938668	0.123115
AGPS	-0.0938271	0.0687247
GNAQ	-0.093357	0.127799
NOL8	-0.0931022	0.187354
CSK	-0.0930648	0.0679988
GLRX3	-0.0930275	0.1275
FBXL12	-0.0927	0.120679
PSMD14	-0.0926277	0.125902
OGDH	-0.0923537	0.0672617
NFS1	-0.0920642	0.127047
MRPL44	-0.091952	0.126922
ATP6V0A2	-0.0919492	0.183834
TOP1	-0.0917751	0.0672617
KEAP1	-0.0917751	0.0672617
EXOSC1	-0.0916178	0.184025
MRPL45	-0.0915486	0.13655
GPS1	-0.0904802	0.0660806
NNT	-0.0904024	0.119858
TMCO1	-0.0900854	0.123954
ACTN1	-0.0900025	0.0660806
UBE2K	-0.0900025	0.0660806
DHX15	-0.0898367	0.12342
ACO2	-0.0897986	0.0659106
STOML2	-0.0897229	0.219297
STX12	-0.0896917	0.0544364
INTS3	-0.0896863	0.116789
WARS	-0.0895392	0.105707
ANKZF1	-0.0893514	0.170495
UBA2	-0.0889309	0.0925653
SKP1	-0.0883867	0.121056
DDX52	-0.0880135	0.0976886
DDX1	-0.0879248	0.063593
IMPDH2	-0.0878133	0.171083
XRCC1	-0.0874781	0.120478
ELL	-0.087325	0.0811218
ERP44	-0.0870403	0.0794965
ELMOD2	-0.0867786	0.116789
KIAA1598	-0.0867011	0.0558552
DPP9	-0.0862921	0.062195
UTP3	-0.0862921	0.062195
IER3IP1	-0.0860798	0.0620134
TLK1	-0.0859478	0.0811218
TAOK2	-0.0859097	0.0982507
UQCRFS1;UQCRFS1P1	-0.0857841	0.113475
VPS29	-0.0857496	0.166298
HMGA1	-0.0855586	0.116789
RTCB	-0.0853909	0.118019
ARHGEF2	-0.0852609	0.0824425
NUMA1	-0.0852187	0.171054
ISYNA1	-0.0849644	0.0824425
SCP2	-0.084922	0.114868
XIAP	-0.0847913	0.0609038
LTV1	-0.084659	0.0794222
MRPS7	-0.0846128	0.167352
	-0.0841581	0.162646
PHKA2	-0.0840432	0.0603265
SRSF9	-0.0840053	0.114868
PPIF	-0.0838431	0.0601631
VRK2	-0.0837132	0.1275
MCCC2	-0.0834575	0.151294
TLDC1	-0.0834424	0.111671
USP47	-0.083081	0.109222
COPB1	-0.0830598	0.111671
POMP	-0.0829853	0.145851
CHEK2	-0.0828007	0.0589479
COX4I1	-0.0827607	0.0508595
SAR1A	-0.0826849	0.153009
PSME3	-0.0824027	0.0585795
ATP5H	-0.0823068	0.156745
OSBPL9	-0.0822537	0.159588
PSMD6	-0.0821257	0.113954
LRRC59	-0.0814149	0.0579677
EIF4EBP1	-0.0814026	0.0731762
TRIM56	-0.081208	0.0540183
RPS19	-0.0811019	0.0579677
RTF1	-0.0811019	0.0579677
ANXA11	-0.0809395	0.109976
SOD2	-0.0807503	0.111671
CORO1B	-0.0807446	0.109976
TXNDC9	-0.0806048	0.111671
WDR48	-0.0805694	0.0578325
RBX1	-0.0803316	0.0577424
SLC35B2	-0.0800657	0.0574843
SOD1	-0.0797621	0.057426
UBE2O	-0.0795568	0.110114
AP3M1	-0.0795064	0.0551448
USP39	-0.0792307	0.109976
MED16	-0.0790152	0.15728
RDH11	-0.0786457	0.156745
NKTR	-0.0780153	0.109389
DLST	-0.0775574	0.109389
POF1B	-0.0771593	0.109389
SAFB	-0.0770653	0.108282
NCBP1	-0.0765527	0.108596
DDX54	-0.0761998	0.0323979
INTS7	-0.0761858	0.149904
ERH	-0.0761661	0.0546377
SUPT5H	-0.0761391	0.106253
GTF2F1	-0.0758979	0.147036
NBAS	-0.0756838	0.0544364
PCF11	-0.0750289	0.0539123
CRLF3	-0.074576	0.0467605
UTP15	-0.0745055	0.0540183
HMGA1	-0.0743407	0.102962
ATIC	-0.0742945	0.0540183
THOC2	-0.0742945	0.0540183
USP20	-0.073784	0.111671
MTA1	-0.0736898	0.11154
COX7A2	-0.073409	0.0533174
IPO4	-0.073409	0.0533174
SPTLC1	-0.0731612	0.148072
NDRG2	-0.0727758	0.0919952
SRSF4	-0.072052	0.0997187
FAM192A	-0.0718271	0.0763173
DDT;DDTL	-0.0711586	0.0516758
U2AF1L4	-0.0711586	0.0516758
TBL2	-0.0710644	0.104532
IPO13	-0.0709521	0.0516758
HMGCL	-0.0709521	0.0516758
EIF1AX;EIF1AY	-0.0709521	0.0516758
BAZ2A	-0.0706188	0.0722121
KAT7	-0.0705891	0.0988909
NSFL1C	-0.0703399	0.0731762
PUS1	-0.0703063	0.184025
PPWD1	-0.0703047	0.0509998
ZFC3H1	-0.0702086	0.0470043
BUB3	-0.0701792	0.135391
NOL9	-0.0701782	0.0975869
TMX2	-0.070061	0.0509039
HNRNPL	-0.0699398	0.0982271
SMARCE1	-0.0698374	0.142043
NAT14	-0.0696525	0.0508595
STAT1	-0.0693988	0.0508294
ARCN1	-0.0691849	0.0943885
EXOC7	-0.0690229	0.111202
HINT2	-0.0685372	0.113109
KDM1A	-0.0680019	0.139372
PPIL1	-0.0678198	0.0731762
ZC3HC1	-0.067504	0.0563988
SH3GL1	-0.0674036	0.0578773
RPS20	-0.0673729	0.049361
TFB1M	-0.0673729	0.049361
PSMD13	-0.0670969	0.0925653
EMG1	-0.0670676	0.0931293
RPUSD2	-0.0667168	0.0925653
DDX21	-0.065994	0.0486878
FASTKD5	-0.0653748	0.132086
MRPS5	-0.0652048	0.0925653
SREK1	-0.0651488	0.0480111
LUZP1	-0.0651177	0.0326887
DHX8	-0.064927	0.0468203
ATAD2	-0.0646886	0.126871
ZFP91	-0.0643387	0.0906277
UBTF	-0.0641989	0.0470043
NDUFB5	-0.0639257	0.0849184
TOR1AIP2	-0.0638981	0.134031
LYAR	-0.0638872	0.1275
RDH10	-0.0638852	0.0679988
EXOSC9	-0.0637575	0.0468203
EIF3H	-0.0635035	0.0672617
MECR	-0.0634829	0.0794222
SCYL1	-0.0630964	0.125301
DNAJC19	-0.0630501	0.0860385
DYNC1LI2	-0.0628751	0.0462742
NELFE	-0.0627755	0.127919
STXBP3	-0.0624788	0.165944
MRPL47	-0.0621733	0.1275
CDC27	-0.0621363	0.0687022
NEDD4L	-0.0620194	0.083975
PDS5A	-0.0619516	0.0788122
COG3	-0.0618257	0.0722665
NUP133	-0.0617774	0.113109
CDCA2	-0.0616586	0.0925653
ZEB2	-0.0613392	0.0448097
ECI1	-0.0613392	0.0448097
CCT2	-0.0613392	0.0448097
ACOT7	-0.0610565	0.0824425
EIF3I	-0.0608788	0.0443195
ZDHHC5	-0.060749	0.0731762
RAB21	-0.0606229	0.0824425
FAM98A	-0.060543	0.0687247
SYMPK	-0.0605375	0.0886502
SUB1	-0.0605023	0.0442808
IQGAP3	-0.0601369	0.0308244
PDCD11	-0.0600206	0.0660806
SNX11	-0.0598684	0.0893791
NDUFAB1	-0.0598223	0.0438161
ROMO1	-0.0591534	0.0802385
SEC22B	-0.0590791	0.0431398
LAMTOR1	-0.0588799	0.0822867
GDI2	-0.0588198	0.0808009
ACBD6	-0.0587084	0.0498827
MPST	-0.0582646	0.0793437
UFM1	-0.0582415	0.0794222
NDUFB6	-0.057997	0.116789
HAUS3	-0.0579035	0.0540491
CIRH1A	-0.0576209	0.0793437
ARMC10	-0.0575276	0.0405381
NDUFS1	-0.0573397	0.154575
STT3B	-0.0571585	0.0786259
DHX16	-0.0568959	0.116789
POLA1	-0.056611	0.0405381
CDC42BPA	-0.056611	0.0405381
HSP90AB2P	-0.0565251	0.077441
ATP2A3	-0.0561123	0.116092
DDOST	-0.0560538	0.0402263
SF3A3	-0.0560538	0.0402263
RPL26L1	-0.056044	0.0516758
FAM120A	-0.0558217	0.0583764
TGS1	-0.0556639	0.063406
RBM6	-0.0555544	0.0397958
PPIL2	-0.0554664	0.0763667
PPIL4	-0.054892	0.0389936
CDK9	-0.0548347	0.0898806
PDE12	-0.0541123	0.0579677
RAB8B	-0.0539053	0.0382295
NOL10	-0.053651	0.07397
PITPNB	-0.0535658	0.037879
ERLIN1	-0.0534683	0.110114
C18orf25	-0.0534566	0.0563988
C2orf44	-0.0532062	0.0720957
RBM12B	-0.0530725	0.0529449
PREB	-0.0530209	0.0723961
KIAA0907	-0.0529053	0.0251304
ARPC5	-0.0528293	0.0378703
SNRPD2	-0.0527929	0.0378703
CUL5	-0.0527566	0.0378703
MAPK1	-0.0526752	0.0533779
EZR	-0.052595	0.0378703
PSMA3	-0.0525736	0.035688
NACC1	-0.0520022	0.109389
MACROD1	-0.0517859	0.0463287
SCAMP1	-0.0516582	0.0515895
HIBADH	-0.0516037	0.0713453
AGPAT1	-0.0515542	0.106253
PHIP	-0.0513795	0.0707044
ZC3H15	-0.0510905	0.0672617
DPM1	-0.0506276	0.0363575
GFM2	-0.0506276	0.0363575
MASTL	-0.0504534	0.050829
DCAKD	-0.0502901	0.0702273
PML	-0.0502665	0.0788987
BAIAP2	-0.0502252	0.0566079
VAV1	-0.0500913	0.0702273
YME1L1	-0.050021	0.0692573
CUL2	-0.0500033	0.0357365
UBE2L3	-0.0499512	0.0585002
METTL13	-0.0496939	0.0509039
PWP2	-0.049587	0.035525
ELAVL1	-0.0494135	0.0687022
WIZ	-0.0493558	0.0353268
[truncated: 1,835 more rows]

## Sheet: Figure 3c
Plot profile GFP channel (480nm)			Plot profile Streptavidin-Alexafluor647 channel					Plot profile Alexafluor568-Phalloidin channel						Plot profile GFP channel (480nm)					Plot profile Streptavidin-Alexafluor647 channel						Plot profile Alexafluor568-Phalloidin channel
Ac4GalN6yne			Ac4GalN6yne					Ac4GalN6yne						Ac4ManAlk					Ac4ManAlk						Ac4ManAlk
Distance_(microns)	Intensity		Distance_(microns)	Intensity				Distance_(microns)	Intensity					Distance_(microns)	GFP				Distance_(microns)	streptavidin					Distance_(microns)	Phalloidin
0	3		0	6				0	26.75					0	GFP				0	0					0	0
0.346	1.149		0.346	4.057				0.346	25.995					0.346	0				0.346	0					0.346	0
0.692	1.738		0.692	1.968				0.692	25.491					0.692	0				0.692	0					0.692	0
1.038	1.34		1.038	0.67				1.038	22.152					1.038	0				1.038	0					1.038	0
1.384	0.88		1.384	0.732				1.384	17.925					1.384	0				1.384	0					1.384	0
1.73	1.316		1.73	2.861				1.73	13.037					1.73	0				1.73	0					1.73	0
2.076	2		2.076	3.016				2.076	15.542					2.076	0				2.076	0					2.076	0
2.422	1.271		2.422	2.717				2.422	17.608					2.422	0				2.422	1.4598					2.422	4.31
2.768	1		2.768	1.383				2.768	14.499					2.768	0.77				2.768	1.8844					2.768	6.355
3.113	1.976		3.113	0.517				3.113	18.058					3.113	0.924				3.113	12.9393					3.113	24.473
3.459	1.614		3.459	1.415				3.459	18.502					3.459	1.864				3.459	8.2103					3.459	27.178
3.805	0.984		3.805	2.802				3.805	23.354					3.805	3.936				3.805	10.3658					3.805	28.75
4.151	0.353		4.151	1.693				4.151	23.148					4.151	3.811				4.151	10.3138					4.151	53.856
4.497	1.511		4.497	0.829				4.497	37.762					4.497	1.607				4.497	11.0794					4.497	109.167
4.843	1.582		4.843	0.237				4.843	35.814					4.843	1.147				4.843	7.4627					4.843	193.977
5.189	2.317		5.189	0.65				5.189	39.055					5.189	1.1				5.189	9.3682					5.189	199.299
5.535	2.592		5.535	0.721				5.535	44.132					5.535	3.339				5.535	7.4713					5.535	160.229
5.881	1.301		5.881	0.94				5.881	36.09					5.881	2.301				5.881	6.573					5.881	174.297
6.227	1.024		6.227	1.98				6.227	31.732					6.227	1.573				6.227	7.7139					6.227	168.722
6.573	1		6.573	1.425				6.573	23.295					6.573	1.646				6.573	7.6733					6.573	146.566
6.919	1		6.919	0.668				6.919	31.684					6.919	1.603				6.919	3.604					6.919	115.944
7.265	1.172		7.265	0.311				7.265	32.592					7.265	2.737				7.265	3.9559					7.265	87.804
7.611	1.315		7.611	1.063				7.611	33.503					7.611	1.362				7.611	5.6201					7.611	75.398
7.957	1.927		7.957	1.897				7.957	36.733					7.957	3.171				7.957	9.9178					7.957	73.605
8.303	2.006		8.303	0.718				8.303	43.527					8.303	6.286				8.303	9.1452					8.303	96.71
8.649	1.636		8.649	0.951				8.649	43.11					8.649	2.571				8.649	4.9767					8.649	118.685
8.995	1.295		8.995	1.416				8.995	53.678					8.995	3.167				8.995	2.3388					8.995	87.117
9.34	0.986		9.34	2.885				9.34	45.642					9.34	0.299				9.34	2.9907					9.34	83.286
9.686	1		9.686	2.706				9.686	47.662					9.686	2.237				9.686	2.4299					9.686	77.49
10.032	1.406		10.032	1.132				10.032	66.044					10.032	1.44				10.032	2.0069					10.032	68.764
10.378	2.689		10.378	1.357				10.378	66.766					10.378	1.935				10.378	4.4503					10.378	80.603
10.724	1.156		10.724	2.428				10.724	56.893					10.724	2.229				10.724	3.8018					10.724	61.96
11.07	1.165		11.07	2.092				11.07	50.875					11.07	2.466				11.07	2.805					11.07	48.223
11.416	1.157		11.416	1.073				11.416	45.931					11.416	4.809				11.416	2.7382					11.416	36.907
11.762	1		11.762	0.363				11.762	48.172					11.762	2.386				11.762	3.1117					11.762	30.391
12.108	1.783		12.108	1.082				12.108	48.537					12.108	2.348				12.108	3.891					12.108	39.865
12.454	1.094		12.454	1.038				12.454	36.28					12.454	3.098				12.454	3.9804					12.454	49.824
12.8	1.88		12.8	1.313				12.8	34.723					12.8	2.938				12.8	4.2336					12.8	47.014
13.146	1.127		13.146	1.975				13.146	36.418					13.146	2.51				13.146	2.5064					13.146	42.683
13.492	2.288		13.492	1.532				13.492	31.031					13.492	3.273				13.492	2.044					13.492	34.747
13.838	2.821		13.838	0.699				13.838	35.831					13.838	3.583				13.838	3.3132					13.838	30.542
14.184	2.098		14.184	0.098				14.184	44.437					14.184	1.491				14.184	4.2636					14.184	32.835
14.53	1.024		14.53	0.708				14.53	57.098					14.53	1.425				14.53	2.6071					14.53	31.509
14.876	0.453		14.876	2.301				14.876	45.547					14.876	2.616				14.876	2.0402					14.876	30.073
15.222	1.07		15.222	1.592				15.222	38.904					15.222	4.449				15.222	3.9263					15.222	27.664
15.567	1.882		15.567	0.604				15.567	29.26					15.567	5.152				15.567	2.9393					15.567	30.386
15.913	3.442		15.913	0.506				15.913	24.138					15.913	2.956				15.913	2.0082					15.913	27.904
16.259	3.533		16.259	0.879				16.259	21.266					16.259	2.739				16.259	4.1201					16.259	21.99
16.605	2.841		16.605	0.63				16.605	18.977					16.605	1.283				16.605	1.5267					16.605	33.392
16.951	3.137		16.951	0.207				16.951	17.858					16.951	2.157				16.951	5.5924					16.951	30.838
17.297	1.748		17.297	0.173				17.297	12.848					17.297	4.261				17.297	3.7645					17.297	21.445
17.643	1.662		17.643	0.482				17.643	18.435					17.643	2.685				17.643	1.7355					17.643	16.979
17.989	1.626		17.989	0.41				17.989	21.151					17.989	1.605				17.989	2					17.989	18.19
18.335	1.681		18.335	0.613				18.335	21.489					18.335	1.162				18.335	2					18.335	17.122
18.681	3.703		18.681	0.059				18.681	21.472					18.681	1.571				18.681	2.6042					18.681	21.866
19.027	2.102		19.027	0.502				19.027	20.334					19.027	1.427				19.027	3.8251					19.027	24.718
19.373	2.969		19.373	0.64				19.373	19.976					19.373	1				19.373	2.3405					19.373	22.653
19.719	2.216		19.719	1				19.719	18.564					19.719	1.158				19.719	2.5721					19.719	16.344
20.065	1.714		20.065	0.841				20.065	19.582					20.065	1.413				20.065	2.4028					20.065	15.385
20.411	1.153		20.411	0.456				20.411	19.712					20.411	1.691				20.411	3.2558					20.411	19.293
20.757	1.964		20.757	1.405				20.757	18.55					20.757	1.256				20.757	2.7419					20.757	24.461
21.103	3.429		21.103	1.366				21.103	16.144					21.103	1				21.103	2.2276					21.103	19.109
21.449	3.246		21.449	1.239				21.449	13.16					21.449	1.366				21.449	1.9749					21.449	21.548
21.794	1.657		21.794	1				21.794	12.569					21.794	1.339				21.794	2.6577					21.794	18.502
22.14	1.555		22.14	1.145				22.14	14.762					22.14	1.158				22.14	1.2473					22.14	16.699
22.486	4.1		22.486	1.031				22.486	17.106					22.486	2.444				22.486	1.0135					22.486	15.599
22.832	3.257		22.832	0.469				22.832	19.298					22.832	1.02				22.832	1					22.832	13.013
23.178	4.053		23.178	0.845				23.178	19.854					23.178	1.834				23.178	3.8327					23.178	17.142
23.524	2.526		23.524	1				23.524	13.19					23.524	2.168				23.524	2.0251					23.524	19.593
23.87	2.214		23.87	1.444				23.87	12.247					23.87	2.917				23.87	3.4028					23.87	27.676
24.216	1.772		24.216	1.724				24.216	17.72					24.216	2.24				24.216	2.4503					24.216	37.086
24.562	2.385		24.562	0.604				24.562	18.847					24.562	1.941				24.562	3.0352					24.562	32.933
24.908	3.76		24.908	0.873				24.908	16.69					24.908	1.967				24.908	2.7622					24.908	26.045
25.254	4.226		25.254	0.631				25.254	12.083					25.254	1.211				25.254	1.6458					25.254	18.3
25.6	3.05		25.6	0.031				25.6	19.257					25.6	1.118				25.6	2.4887					25.6	16.258
25.946	4.931		25.946	0.51				25.946	20.4					25.946	3.489				25.946	2.3551					25.946	13.813
26.292	3.038		26.292	0.114				26.292	19.277					26.292	3.325				26.292	2.2169					26.292	15.612
26.638	3.59		26.638	1.938				26.638	14.686					26.638	1.974				26.638	1.8551					26.638	20.076
26.984	3.312		26.984	0.846				26.984	15.829					26.984	2.875				26.984	2.3653					26.984	18.779
27.33	2.883		27.33	0.045				27.33	13.64					27.33	3.146				27.33	3.1196					27.33	17.641
27.676	2.329		27.676	0.386				27.676	10.894					27.676	1.218				27.676	3.7168					27.676	23.762
28.021	3.704		28.021	0.484				28.021	12.43					28.021	2.109				28.021	4.3462					28.021	26.204
28.367	3.191		28.367	0.658				28.367	10.209					28.367	1.703				28.367	2.2502					28.367	23.328
28.713	1.118		28.713	1.078				28.713	10.952					28.713	2.115				28.713	4.9145					28.713	31.169
29.059	1.971		29.059	1.356				29.059	11.481					29.059	0.586				29.059	3.7173					29.059	33.113
29.405	1.335		29.405	0.435				29.405	13.227					29.405	4.714				29.405	2.2663					29.405	25.864
29.751	1.685		29.751	1.149				29.751	12.172					29.751	1.75				29.751	2.7164					29.751	36.78
30.097	2.103		30.097	1.103				30.097	8.991					30.097	2.602				30.097	2.7568					30.097	37.019
30.443	2.793		30.443	1.793				30.443	11.078					30.443	1.502				30.443	2.1564					30.443	34.283
30.789	2.934		30.789	2.254				30.789	12.756					30.789	3.836				30.789	2.5384					30.789	28.606
31.135	1.327		31.135	1.976				31.135	12.801					31.135	1.944				31.135	2.9069					31.135	23.343
31.481	1.979		31.481	1.588				31.481	18.857					31.481	1.621				31.481	2.9458					31.481	18.914
31.827	1.995		31.827	2				31.827	17.068					31.827	1.423				31.827	3.1645					31.827	17.471
32.173	1.576		32.173	2.72				32.173	14.978					32.173	2.367				32.173	5.5196					32.173	18.593
32.519	1.195		32.519	3.872				32.519	16.427					32.519	3.477				32.519	7.6971					32.519	21.046
32.865	0.742		32.865	2				32.865	17.787					32.865	3.774				32.865	13.3354					32.865	27.392
33.211	1.933		33.211	1.789				33.211	18.465					33.211	1.692				33.211	21.9086					33.211	20.959
33.557	1.082		33.557	0.89				33.557	27.325					33.557	1.258				33.557	21.0265					33.557	21.315
33.903	1.735		33.903	1.537				33.903	19.563					33.903	1				33.903	23.562					33.903	28.28
34.248	2.929		34.248	2.081				34.248	17.622					34.248	1				34.248	25.366					34.248	27.303
34.594	1.666		34.594	0.666				34.594	15.701					34.594	1.053				34.594	23.0405					34.594	21.783
34.94	2.083		34.94	1				34.94	12.941					34.94	1.07				34.94	21.715					34.94	34.25
35.286	3.381		35.286	1				35.286	12.146					35.286	1.261				35.286	20.4406					35.286	37.331
35.632	4		35.632	0.917				35.632	10.777					35.632	2.14				35.632	12.611					35.632	26.589
35.978	3.114		35.978	0.527				35.978	7.27					35.978	3.722				35.978	14.4505					35.978	32.722
36.324	2.182		36.324	1.037				36.324	8.463					36.324	1.35				36.324	13.0507					36.324	38.982
36.67	3.357		36.67	0.282				36.67	11.219					36.67	0.637				36.67	12.0695					36.67	52.767
37.016	2.698		37.016	0.08				37.016	14.776					37.016	4.272				37.016	17.2					37.016	67.22
37.362	2.922		37.362	0.912				37.362	14.069					37.362	3.32				37.362	14.1724					37.362	71.596
37.708	2.581		37.708	1				37.708	9.178					37.708	3.849				37.708	11.5264					37.708	58.48
38.054	2.419		38.054	1				38.054	8.374					38.054	2.225				38.054	9.0305					38.054	41.586
38.4	1.64		38.4	0.454				38.4	8.265					38.4	0.907				38.4	7.7066					38.4	31.366
38.746	1.509		38.746	0.319				38.746	13.725					38.746	1.472				38.746	7.7855					38.746	25.213
39.092	3.583		39.092	0.974				39.092	12.84					39.092	2.011				39.092	5.9985					39.092	22.112
39.438	1.956		39.438	1				39.438	8.814					39.438	2.123				39.438	3.9413					39.438	25.141
39.784	1.236		39.784	0.783				39.784	8.033					39.784	1.791				39.784	9.3501					39.784	32.899
40.13	1.845		40.13	0.319				40.13	10.019					40.13	3.272				40.13	20.8962					40.13	46.043
40.475	1.949		40.475	0.925				40.475	12.663					40.475	4.108				40.475	13.3844					40.475	41.264
40.821	3.216		40.821	0.64				40.821	11.482					40.821	1.974				40.821	7.5182					40.821	38.288
41.167	3.07		41.167	1.897				41.167	12.871					41.167	2.608				41.167	14.5814					41.167	38.643
41.513	2.986		41.513	1.045				41.513	15.273					41.513	1.189				41.513	6.5257					41.513	38.164
41.859	2.048		41.859	1				41.859	16.229					41.859	4.153				41.859	4.5219					41.859	38.839
42.205	2		42.205	0.433				42.205	18.445					42.205	1.393				42.205	3.9282					42.205	53.933
42.551	1.88		42.551	0.08				42.551	14.075					42.551	1.852				42.551	3.5645					42.551	47.635
42.897	1.943		42.897	0.754				42.897	14.19					42.897	4.109				42.897	6.971					42.897	42.925
43.243	1.91		43.243	0.935				43.243	12.78					43.243	2.621				43.243	6.9523					43.243	36.321
43.589	1.755		43.589	0.102				43.589	12.489					43.589	1.718				43.589	9.8748					43.589	38.746
43.935	3.268		43.935	0.113				43.935	13.557					43.935	1.638				43.935	15.4284					43.935	39.893
44.281	2.449		44.281	0.016				44.281	13.38					44.281	2.317				44.281	16.6485					44.281	37.147
44.627	2		44.627	1.032				44.627	11.969					44.627	1.461				44.627	14.5212					44.627	36.182
44.973	2.272		44.973	1.246				44.973	11.516					44.973	1.659				44.973	11.4117					44.973	38.716
45.319	2.304		45.319	2.559				45.319	11.938					45.319	1				45.319	12.159					45.319	38.529
45.665	1.997		45.665	1.174				45.665	10.721					45.665	1.02				45.665	13.6178					45.665	41.317
46.011	2.934		46.011	2.281				46.011	10.857					46.011	1				46.011	10.8616					46.011	38.647
46.357	1.442		46.357	2.615				46.357	10.325					46.357	1.688				46.357	11.8459					46.357	43.792
46.702	1.723		46.702	1.991				46.702	12.602					46.702	4.185				46.702	12.5303					46.702	46.74
47.048	2.642		47.048	6.975				47.048	13.157					47.048	5.713				47.048	15.5415					47.048	52.458
47.394	3.819		47.394	28.434				47.394	15.742					47.394	2.896				47.394	13.5944					47.394	58.609
47.74	3.201		47.74	44.782				47.74	12.352					47.74	1.208				47.74	11.1619					47.74	49.238
48.086	2.488		48.086	34.951				48.086	12.438					48.086	1.511				48.086	7.6706					48.086	38.992
48.432	3.513		48.432	9.62				48.432	14.911					48.432	1.448				48.432	6.2583					48.432	45.726
48.778	4.714		48.778	3.562				48.778	25.446					48.778	3.368				48.778	5.3217					48.778	31.249
49.124	3.393		49.124	2.115				49.124	55.055					49.124	1.254				49.124	8.173					49.124	29.148
49.47	1.985		49.47	1.95				49.47	89.067					49.47	1.361				49.47	10.5254					49.47	33.679
49.816	1.255		49.816	1.117				49.816	76.058					49.816	3.184				49.816	12.4266					49.816	41.798
50.162	1.43		50.162	2.658				50.162	59.631					50.162	2.611				50.162	10.5692					50.162	38.728
50.508	2.588		50.508	3.026				50.508	54.464					50.508	2.305				50.508	11.1982					50.508	44.956
50.854	3.311		50.854	3.634				50.854	57.747					50.854	7.655				50.854	14.4174					50.854	58.477
51.2	3.539		51.2	4.062				51.2	45.407					51.2	8.331				51.2	14.1264					51.2	65.536
51.546	2.588		51.546	4.869				51.546	43.215					51.546	3.809				51.546	12.2913					51.546	71.083
51.892	2.101		51.892	13.923				51.892	48.296					51.892	3.342				51.892	17.0955					51.892	58.874
52.238	3.226		52.238	29.158				52.238	48.825					52.238	2.814				52.238	20.4693					52.238	43.524
52.584	3.976		52.584	65.524				52.584	61.363					52.584	2.167				52.584	23.5665					52.584	38.155
52.929	4.106		52.929	64.011				52.929	48.78					52.929	1.892				52.929	24.0082					52.929	43.264
53.275	8.026		53.275	65.332				53.275	42.967					53.275	1.737				53.275	17.4327					53.275	46.384
53.621	14.818		53.621	84.13				53.621	48.936					53.621	3.985				53.621	15.4099					53.621	79.322
53.967	50.429		53.967	134.468				53.967	50.414					53.967	1.789				53.967	11.0348					53.967	121.283
54.313	142.773		54.313	129.558				54.313	50.112					54.313	1.956				54.313	9.1932					54.313	106.064
54.659	169.338		54.659	101.723				54.659	45.243					54.659	1.01				54.659	6.8944					54.659	77.366
55.005	150.855		55.005	113.992				55.005	43.981					55.005	1				55.005	10.6607					55.005	70.929
55.351	146.857		55.351	150.563				55.351	38.635					55.351	4.357				55.351	8.4661					55.351	58.21
55.697	171.213		55.697	140.901				55.697	40.094					55.697	5.676				55.697	6.8545					55.697	53.474
56.043	192.09		56.043	125.586				56.043	43.563					56.043	2.776				56.043	4.385					56.043	52.317
56.389	206.33		56.389	66.279				56.389	38.962					56.389	4.806				56.389	6.3659					56.389	48.326
56.735	238.462		56.735	29.813				56.735	34.031					56.735	2.554				56.735	6.0265					56.735	41.97
57.081	237.933		57.081	22.707				57.081	29.371					57.081	2.262				57.081	4.8744					57.081	38.252
57.427	238.65		57.427	22.515				57.427	35.738					57.427	1.444				57.427	3.8338					57.427	34.667
57.773	207.097		57.773	20.959				57.773	39.694					57.773	1.669				57.773	3.7055					57.773	33.852
58.119	174.546		58.119	36.285				58.119	51.5					58.119	1.916				58.119	3.7907					58.119	33.025
58.465	143.992		58.465	37.119				58.465	66.329					58.465	1.78				58.465	5.6785					58.465	39.019
58.81	135.598		58.81	33.32				58.81	65.125					58.81	4.243				58.81	7.8245					58.81	46.817
59.156	144.924		59.156	35.524				59.156	65.117					59.156	2.077				59.156	13.1013					59.156	42.189
59.502	129.131		59.502	41.711				59.502	58.318					59.502	2.22				59.502	25.3098					59.502	30.99
59.848	112.186		59.848	37.048				59.848	45.714					59.848	3.304				59.848	46.3099					59.848	34.931
60.194	108.298		60.194	16.827				60.194	42.154					60.194	4.639				60.194	51.2283					60.194	37.012
60.54	84.972		60.54	9.113				60.54	36.685					60.54	4.397				60.54	18.2199					60.54	34.2
60.886	80.031		60.886	12.948				60.886	33.619					60.886	3.502				60.886	19.5118					60.886	33.799
61.232	82.647		61.232	24.697				61.232	37.6					61.232	2.7				61.232	19.5345					61.232	32.114
61.578	87.162		61.578	35.746				61.578	42.438					61.578	1.127				61.578	12.748					61.578	23.97
61.924	88.775		61.924	29.656				61.924	47.053					61.924	1.368				61.924	12.6857					61.924	27.846
62.27	82.229		62.27	19.047				62.27	45.007					62.27	3.111				62.27	15.6039					62.27	24.549
62.616	74.285		62.616	17.23				62.616	41.603					62.616	2.024				62.616	26.2409					62.616	30.848
62.962	85.091		62.962	13.699				62.962	40.779					62.962	1.123				62.962	33.4956					62.962	37.339
63.308	82.798		63.308	11.263				63.308	48.961					63.308	1.966				63.308	42.6515					63.308	37.18
63.654	78.394		63.654	6.574				63.654	52.469					63.654	2.266				63.654	48.2672					63.654	35.657
64	74.929		64	9.591				64	55.749					64	2.09				64	35.6566					64	34.451
64.346	72.92		64.346	10.539				64.346	53.912					64.346	2.729				64.346	22.6624					64.346	32.267
64.692	72.164		64.692	10.412				64.692	66.671					64.692	5.31				64.692	17.644					64.692	34.257
65.037	68.833		65.037	13.208				65.037	72.954					65.037	6.893				65.037	9.4533					65.037	34.775
65.383	65.356		65.383	13.914				65.383	67.849					65.383	4.136				65.383	5.8941					65.383	35.273
65.729	58.312		65.729	12.721				65.729	83.247					65.729	2.927				65.729	6.766					65.729	28.982
66.075	44.726		66.075	14.072				66.075	92.926					66.075	7.468				66.075	8.1014					66.075	34.163
66.421	46.922		66.421	11.567				66.421	78.991					66.421	4.029				66.421	6.1846					66.421	42.185
66.767	52.688		66.767	12.33				66.767	86.438					66.767	5.602				66.767	11.0418					66.767	40.002
67.113	56.602		67.113	11.459				67.113	89.5					67.113	6.741				67.113	12.3916					67.113	34.04
67.459	64.093		67.459	10.948				67.459	75.325					67.459	6.98				67.459	8.8623					67.459	35.454
67.805	62.881		67.805	12.62				67.805	70.605					67.805	5.583				67.805	8.5869					67.805	42.831
68.151	59.591		68.151	11.736				68.151	59.684					68.151	5.797				68.151	6.6462					68.151	32.102
68.497	62.095		68.497	22.164				68.497	52.927					68.497	9.318				68.497	8.4674					68.497	24.943
68.843	57.438		68.843	33.965				68.843	33.741					68.843	5.703				68.843	10.1828					68.843	22.985
69.189	46.583		69.189	32.956				69.189	29.286					69.189	6.977				69.189	8.2262					69.189	20.005
69.535	44.977		69.535	26.357				69.535	27.251					69.535	8.055				69.535	6.3908					69.535	16.47
69.881	53.142		69.881	22.181				69.881	20.235					69.881	7.07				69.881	6.733					69.881	14.015
70.227	49.025		70.227	28.023				70.227	17.499					70.227	5.79				70.227	4.8533					70.227	15.828
70.573	61.401		70.573	37.01				70.573	16.578					70.573	5.83				70.573	2.9603					70.573	20.762
70.919	74.667		70.919	39				70.919	13.878					70.919	3.97				70.919	3.7799					70.919	24.814
71.264	70.284		71.264	52.385				71.264	11.587					71.264	2.042				71.264	5.3334					71.264	18.869
71.61	63.899		71.61	61.469				71.61	13.029					71.61	3.12				71.61	4.4299					71.61	14.503
71.956	55.778		71.956	83.495				71.956	14.996					71.956	2.806				71.956	3.5347					71.956	14.065
72.302	64.575		72.302	106.279				72.302	16.892					72.302	3.264				72.302	2.9394					72.302	14.191
72.648	72.568		72.648	109.658				72.648	14.219					72.648	2.17				72.648	3.1465					72.648	22.323
72.994	74.669		72.994	104.082				72.994	18.652					72.994	1.748				72.994	6.5491					72.994	44.9
73.34	86.102		73.34	119.189				73.34	19.3					73.34	1.131				73.34	3.2598					73.34	43.486
73.686	110.097		73.686	139.017				73.686	15.91					73.686	2.008				73.686	4.5299					73.686	39.757
74.032	110.195		74.032	137.384				74.032	14.264					74.032	2.954				74.032	5.26					74.032	48.04
74.378	108.527		74.378	81.847				74.378	13.126					74.378	2.1				74.378	4.8795					74.378	55.306
74.724	113.579		74.724	54.893				74.724	14.73					74.724	2				74.724	5.6773					74.724	72.028
75.07	108.624		75.07	41.626				75.07	15.799					75.07	5.881				75.07	6.5623					75.07	69.994
75.416	105.495		75.416	48.54				75.416	13.244					75.416	3.855				75.416	5.6681					75.416	49.223
75.762	105.231		75.762	63.294				75.762	11.417					75.762	3.621				75.762	4.6831					75.762	32.877
76.108	114.591		76.108	71.588				76.108	10.21					76.108	4.027				76.108	4.7142					76.108	23.382
76.454	95.912		76.454	73.347				76.454	9.29					76.454	4.294				76.454	3.4934					76.454	26.756
76.8	88.156		76.8	100.415				76.8	12.477					76.8	3.657				76.8	3.0665					76.8	31.962
77.146	86.662		77.146	90.496				77.146	14.763					77.146	3.517				77.146	2.7123					77.146	30.457
77.491	93.718		77.491	89.031				77.491	15.529					77.491	3.749				77.491	4.2435					77.491	26.941
77.837	98.195		77.837	91.639				77.837	13.89					77.837	3.399				77.837	3.4474					77.837	27.734
78.183	74.088		78.183	97.848				78.183	9.593					78.183	3.493				78.183	3.5327					78.183	25.834
78.529	69.246		78.529	87.138				78.529	10.077					78.529	5.383				78.529	1.3818					78.529	26.297
78.875	70.688		78.875	86.018				78.875	11.051					78.875	7.657				78.875	2.316					78.875	29.914
79.221	73.664		79.221	78.216				79.221	8.633					79.221	4.995				79.221	3.4327					79.221	24.569
79.567	71.979		79.567	82.913				79.567	8.743					79.567	2.968				79.567	9.5134					79.567	30.973
79.913	81.084		79.913	85.378				79.913	7.225					79.913	3.18				79.913	3.1238					79.913	28.83
80.259	82.041		80.259	85.487				80.259	7.204					80.259	4.23				80.259	2.3184					80.259	36.129
80.605	73.687		80.605	100.448				80.605	9.475					80.605	4.288				80.605	3.0928					80.605	41.979
80.951	100.955		80.951	103.284				80.951	9.92					80.951	5.046				80.951	3.0982					80.951	34.895
81.297	98.8		81.297	118.334				81.297	9.638					81.297	4.942				81.297	4.1822					81.297	36.69
81.643	94.937		81.643	129.353				81.643	7.9					81.643	3.428				81.643	4.9553					81.643	38.911
81.989	102.453		81.989	133.462				81.989	7.138					81.989	6.592				81.989	4.0379					81.989	36.891
82.335	107.096		82.335	113.269				82.335	15.058					82.335	8.359				82.335	5.345					82.335	35.513
82.681	99.196		82.681	158.942				82.681	16.866					82.681	6.696				82.681	5.4511					82.681	37.095
83.027	86.136		83.027	170.303				83.027	10.634					83.027	9.239				83.027	4.6659					83.027	40.791
83.373	126.839		83.373	162.445				83.373	9.409					83.373	9.012				83.373	5.49					83.373	42.699
83.718	158.984		83.718	142.535				83.718	10.094					83.718	5.877				83.718	6.7213					83.718	45.209
84.064	164.694		84.064	132.346				84.064	8.247					84.064	4.005				84.064	9.1252					84.064	54.564
84.41	177.862		84.41	90.836				84.41	10.115					84.41	4.275				84.41	7.5088					84.41	53.069
84.756	186.499		84.756	60.851				84.756	12.033					84.756	5.184				84.756	8.7094					84.756	56.851
85.102	195.52		85.102	54.72				85.102	8.414					85.102	5.246				85.102	10.7703					85.102	65.741
85.448	213.742		85.448	37.866				85.448	6.871					85.448	5.371				85.448	13.3874					85.448	70.025
85.794	215.32		85.794	28.424				85.794	8.343					85.794	4.889				85.794	9.0991					85.794	67.083
86.14	230.877		86.14	20.965				86.14	7.653					86.14	3.886				86.14	8.7554					86.14	80.762
86.486	243.719		86.486	31.485				86.486	8.946					86.486	3.004				86.486	11.4267					86.486	75.243
86.832	254.752		86.832	34.78				86.832	13.249					86.832	3.47				86.832	13.7555					86.832	97.119
87.178	255		87.178	45.247				87.178	14.275					87.178	7.122				87.178	12.6598					87.178	109.778
87.524	255		87.524	46.625				87.524	11.835					87.524	4.273				87.524	10.2277					87.524	98.879
87.87	250.77		87.87	28.841				87.87	12.897					87.87	3.022				87.87	10.7439					87.87	91.058
88.216	237.854		88.216	18.004				88.216	15.885					88.216	6.816				88.216	12.7923					88.216	114.698
88.562	252.726		88.562	17.085				88.562	11.505					88.562	11.596				88.562	17.4097					88.562	117.391
88.908	250.683		88.908	26.611				88.908	9.024					88.908	8.033				88.908	17.9345					88.908	107.797
89.254	233.313		89.254	17.77				89.254	10.669					89.254	6.657				89.254	13.9604					89.254	95.875
89.6	246.808		89.6	25.602				89.6	17.6					89.6	5.13				89.6	13.2978					89.6	91.294
89.945	251.981		89.945	39.457				89.945	22.678					89.945	4.546				89.945	10.9626					89.945	64.005
90.291	227.328		90.291	61.207				90.291	25.691					90.291	5.976				90.291	10.0363					90.291	48.663
90.637	194.397		90.637	96.369				90.637	25.204					90.637	7.69				90.637	12.1364					90.637	44.77
90.983	178.023		90.983	87.026				90.983	25.158					90.983	5.778				90.983	16.3269					90.983	46.682
91.329	213.937		91.329	51.311				91.329	26.002					91.329	4.681				91.329	25.3629					91.329	48.699
91.675	221.68		91.675	42.625				91.675	27.171					91.675	6.829				91.675	30.0185					91.675	40.446
92.021	193.426		92.021	43.836				92.021	21.992					92.021	5.423				92.021	22.5235					92.021	41.449
92.367	155.656		92.367	43.719				92.367	16.957					92.367	6.449				92.367	17.1436					92.367	67.131
92.713	94.647		92.713	37.798				92.713	16.904					92.713	7.844				92.713	32.4992					92.713	52.613
93.059	53.321		93.059	51.059				93.059	16.471					93.059	6.946				93.059	33.1609					93.059	58.069
93.405	29.59		93.405	81.303				93.405	17.067					93.405	4.976				93.405	23.0387					93.405	84.121
93.751	12.256		93.751	56.701				93.751	21.266					93.751	5.975				93.751	15.7182					93.751	69.643
94.097	7.669		94.097	24.727				94.097	19.776					94.097	6.247				94.097	17.7789					94.097	62.108
94.443	6.702		94.443	10.582				94.443	19.761					94.443	6.91				94.443	20.4699					94.443	56.001
94.789	4.252		94.789	4.565				94.789	17.854					94.789	5.457				94.789	24.3233					94.789	64.253
95.135	4.011		95.135	4				95.135	23.014					95.135	4.522				95.135	17.49					95.135	59.603
95.481	3.764		95.481	2.521				95.481	26.856					95.481	4.623				95.481	12.8279					95.481	61.49
95.827	5.451		95.827	3.8				95.827	21.611					95.827	2.868				95.827	13.9103					95.827	65.861
96.172	4.687		96.172	3.171				96.172	22.123					96.172	2.844				96.172	17.5645					96.172	67.2
96.518	3.466		96.518	1.742				96.518	30.107					96.518	2.832				96.518	20.4499					96.518	76.131
96.864	2.225		96.864	1.106				96.864	30.439					96.864	4.094				96.864	18.6014					96.864	59.678
97.21	2.05		97.21	1.938				97.21	35.494					97.21	5.178				97.21	13.9259					97.21	50.913
97.556	2.166		97.556	1.853				97.556	30.586					97.556	3.085				97.556	17.7357					97.556	56.757
97.902	3.81		97.902	1.256				97.902	29.529					97.902	3.224				97.902	19.6775					97.902	51.714
98.248	4.394		98.248	1.094				98.248	34.368					98.248	3.869				98.248	33.9191					98.248	67.411
98.594	2.696		98.594	0.28				98.594	39.556					98.594	1.821				98.594	57.4807					98.594	88.325
98.94	2.101		98.94	0.479				98.94	42.929					98.94	5.25				98.94	43.796					98.94	72.777
99.286	2.96		99.286	0.933				99.286	41.8					99.286	7.992				99.286	28.5093					99.286	85.249
99.632	4.005		99.632	1.239				99.632	40.012					99.632	2.268				99.632	20.4817					99.632	89.264
99.978	3.613		99.978	1.29				99.978	43.462					99.978	3.778				99.978	18.6801					99.978	76.541
100.324	2.75		100.324	2.681				100.324	39.303					100.324	2.257				100.324	16.9003					100.324	81.032
100.67	2.219		100.67	2.57				100.67	34.852					100.67	2.427				100.67	16.5742					100.67	89.929
101.016	2.096		101.016	2.75				101.016	43.84					101.016	1.981				101.016	14.1822					101.016	71.413
101.362	2.468		101.362	1.077				101.362	52.797					101.362	1.784				101.362	19.1212					101.362	39.54
101.708	2		101.708	1.739				101.708	55.472					101.708	3.574				101.708	20.6617					101.708	26.369
102.054	3.023		102.054	0.688				102.054	44.447					102.054	3.844				102.054	23.2195					102.054	23.802
102.399	2.071		102.399	1.497				102.399	38.206					102.399	2.832				102.399	23.6232					102.399	19.052
102.745	2		102.745	1.566				102.745	36.622					102.745	2.277				102.745	20.1537					102.745	22.167
103.091	1.951		103.091	0.584				103.091	45.938					103.091	2.113				103.091	22.4689					103.091	35.886
103.437	2.53		103.437	1.241				103.437	51.617					103.437	1.862				103.437	20.6394					103.437	36.066
103.783	2.419		103.783	1.766				103.783	69.814					103.783	3.457				103.783	18.8034					103.783	26.782
104.129	4.012		104.129	2.265				104.129	87.898					104.129	3.045				104.129	15.768					104.129	30.321
104.475	3.742		104.475	1.579				104.475	66.471					104.475	5.193				104.475	17.7731					104.475	32.496
104.821	4.967		104.821	1.007				104.821	49.538					104.821	4.313				104.821	18.2335					104.821	34.656
105.167	1.952		105.167	1.038				105.167	46.606					105.167	6.032				105.167	14.9206					105.167	35.696
105.513	0.977		105.513	1.019				105.513	48.737					105.513	6.564				105.513	16.2297					105.513	38.195
105.859	0.834		105.859	1				105.859	50.703					105.859	4.496				105.859	16.5796					105.859	32.198
106.205	1.278		106.205	2.13				106.205	50.409					106.205	1.953				106.205	15.5392					106.205	30.669
106.551	1.833		106.551	2.037				106.551	43.027					106.551	5.106				106.551	11.5309					106.551	28.798
106.897	2.667		106.897	2.416				106.897	35.788					106.897	7.496				106.897	14.3658					106.897	34.737
107.243	2.872		107.243	1.33				107.243	43.184					107.243	6.301				107.243	17.771					107.243	37.874
107.589	2.744		107.589	3.012				107.589	39.672					107.589	2.881				107.589	20.7983					107.589	41.805
107.935	1.75		107.935	5.738				107.935	42.547					107.935	2.458				107.935	16.6727					107.935	54.365
108.281	2.174		108.281	8.013				108.281	50.934					108.281	4.164				108.281	12.463					108.281	58.787
108.626	1.43		108.626	7.888				108.626	53.297					108.626	3.33				108.626	11.0238					108.626	73.469
108.972	1.663		108.972	6.5				108.972	46.82					108.972	1.814				108.972	10.7741					108.972	80.627
109.318	2.82		109.318	4.218				109.318	53.002					109.318	1.398				109.318	12.5915					109.318	95.964
109.664	3.628		109.664	9.87				109.664	60.262					109.664	1				109.664	11.3673					109.664	75.299
110.01	7.675		110.01	6.83				110.01	68.987					110.01	1.303				110.01	7.2913					110.01	46.74
110.356	6.18		110.356	3.211				110.356	43.24					110.356	1.462				110.356	4.486					110.356	15.367
110.702	5.108		110.702	4.037				110.702	36.177					110.702	1.397				110.702	3.5089					110.702	18.607
111.048	5.025		111.048	5.956				111.048	41.507					111.048	2.268				111.048	3.54					111.048	12.86
111.394	1.648		111.394	6.484				111.394	38.918					111.394	1.66				111.394	3.0458					111.394	13.429
111.74	4.625		111.74	3.393				111.74	40.907					111.74	2.806				111.74	5.2283					111.74	12.784
112.086	5.557		112.086	3.259				112.086	47.124					112.086	2.021				112.086	5.5171					112.086	15.01
112.432	2.89		112.432	2.228				112.432	37.458					112.432	1.063				112.432	7.48					112.432	16.76
112.778	3.354		112.778	1.547				112.778	38.494					112.778	1.182				112.778	12.993					112.778	33.046
113.124	5.425		113.124	2.078				113.124	35.242					113.124	1.038				113.124	14.2665					113.124	24.57
113.47	5.858		113.47	1.942				113.47	27.328					113.47	2.127				113.47	9.3305					113.47	19.005
113.816	4.117		113.816	2.478				113.816	32.048					113.816	3.917				113.816	8.1383					113.816	23.072
114.162	3.268		114.162	2.042				114.162	42.311					114.162	2.936				114.162	7.2112					114.162	30.698
114.507	3.863		114.507	2.197				114.507	52.625					114.507	2.813				114.507	3.8767					114.507	33.567
114.853	5.177		114.853	2.034				114.853	53.28					114.853	2.442				114.853	3.5868					114.853	27.774
115.199	4.684		115.199	2.429				115.199	53.606					115.199	1.833				115.199	4					115.199	21.965
115.545	5.755		115.545	1.499				115.545	51.069					115.545	2.186				115.545	3.9272					115.545	31.62
115.891	7.477		115.891	3.616				115.891	55.388					115.891	1.9				115.891	4.7746					115.891	42.92
116.237	5.527		116.237	6.452				116.237	48.803					116.237	1.233				116.237	5.7335					116.237	34.808
116.583	2.732		116.583	3.677				116.583	55.774					116.583	1.925				116.583	4.7895					116.583	19.587
116.929	3.32		116.929	4.218				116.929	66.305					116.929	3.34				116.929	6.0598					116.929	22.656
117.275	2.277		117.275	7.362				117.275	59.973					117.275	5.623				117.275	4.2184					117.275	20.81
117.621	2.539		117.621	5.507				117.621	57.1					117.621	1.757				117.621	5.4333					117.621	23.575
117.967	3.638		117.967	5.166				117.967	48.014					117.967	2.473				117.967	4.1706					117.967	22.689
118.313	7.633		118.313	6.98				118.313	46.414					118.313	1.016				118.313	4.426					118.313	23.677
118.659	5.991		118.659	4.326				118.659	51.232					118.659	1.962				118.659	4.3088					118.659	23.351
119.005	3.083		119.005	3.298				119.005	53.786					119.005	2.907				119.005	4.7442					119.005	23.881
119.351	3.543		119.351	6.941				119.351	49.65					119.351	2.457				119.351	4.9655					119.351	28.044
119.697	3.94		119.697	7.672				119.697	41.813					119.697	2.275				119.697	5.2864					119.697	44.153
120.043	7.996		120.043	8.326				120.043	45.034					120.043	1.579				120.043	5.0023					120.043	65.733
120.389	9.529		120.389	6.384				120.389	49.245					120.389	1.742				120.389	5.7659					120.389	75.378
120.734	6.423		120.734	4.99				120.734	45.594					120.734	3.219				120.734	6.3961					120.734	72.923
121.08	5.668		121.08	4.488				121.08	48.347					121.08	3.382				121.08	5.4093					121.08	74.199
121.426	3.483		121.426	3.722				121.426	59.602					121.426	3.525				121.426	4.6235					121.426	85.574
121.772	4.66		121.772	7.109				121.772	59.933					121.772	4.608				121.772	5.5334					121.772	96.645
122.118	4.184		122.118	3.892				122.118	63.917					122.118	4.749				122.118	3.0591					122.118	100.356
122.464	8.127		122.464	5.329				122.464	61.183					122.464	4.429				122.464	3.5098					122.464	61.923
122.81	9.408		122.81	8.95				122.81	74.59					122.81	4.396				122.81	3.3692					122.81	37.69
123.156	13.696		123.156	13.327				123.156	90.31					123.156	3.844				123.156	3.4063					123.156	34.215
123.502	37.059		123.502	22.562				123.502	92.028					123.502	2.723				123.502	5.0224					123.502	49.241
123.848	55.943		123.848	29.733				123.848	80.389					123.848	1.654				123.848	6.9107					123.848	90.869
124.194	77.036		124.194	28.492				124.194	64.888					124.194	4.59				124.194	11.3265					124.194	172.442
124.54	87.955		124.54	22.446				124.54	51.625					124.54	2.964				124.54	15.4346					124.54	99.118
124.886	97.609		124.886	22.994				124.886	48.116					124.886	4.23				124.886	9.9325					124.886	40.452
125.232	119.177		125.232	29.805				125.232	46.414					125.232	3.506				125.232	7.2636					125.232	47.616
125.578	129.484		125.578	29.667				125.578	39.832					125.578	4.404				125.578	10.4883					125.578	48.803
125.924	129.94		125.924	27.96				125.924	30.43					125.924	2.9				125.924	8.6925					125.924	39.45
126.27	112.21		126.27	27.989				126.27	28.356					126.27	4.257				126.27	8.4677					126.27	34.084
126.616	111.186		126.616	35.04				126.616	25.486					126.616	6.262				126.616	9.128					126.616	27.819
126.961	101.933		126.961	32.714				126.961	27.743					126.961	4.16				126.961	7.3486					126.961	33.395
127.307	111.384		127.307	25.095				127.307	34.035					127.307	2.707				127.307	6.5078					127.307	44.089
127.653	119.88		127.653	27				127.653	29.161					127.653	3.947				127.653	7.5003					127.653	48.078
127.999	134.603		127.999	20.112				127.999	24.936					127.999	4.585				127.999	11.0122					127.999	46.249
128.345	152.481		128.345	33.46				128.345	25.089					128.345	4.226				128.345	13.2503					128.345	60.129
128.691	151.698		128.691	32.704				128.691	29.56					128.691	4.185				128.691	9.7421					128.691	71.555
129.037	151.284		129.037	34.847				129.037	37.832					129.037	5.097				129.037	10.0513					129.037	59.119
129.383	145.671		129.383	30.926				129.383	49.005					129.383	4.782				129.383	7.8349					129.383	70.068
129.729	164.847		129.729	20.713				129.729	41.988					129.729	5.151				129.729	6.2243					129.729	84.509
130.075	166.696		130.075	27.084				130.075	34.189					130.075	5.408				130.075	7.0585					130.075	85.671
130.421	139.405		130.421	28.869				130.421	31.092					130.421	3.385				130.421	8.6626					130.421	81.945
130.767	153.422		130.767	45.372				130.767	35.233					130.767	3.083				130.767	6.9475					130.767	50.653
131.113	169.552		131.113	54.666				131.113	42.943					131.113	4.876				131.113	10.2416					131.113	45.299
131.459	146.4		131.459	63.58				131.459	44.758					131.459	1.549				131.459	10.3712					131.459	56.394
131.805	134.472		131.805	84.318				131.805	40.624					131.805	3.116				131.805	10.6777					131.805	67.119
132.151	122.741		132.151	73.703				132.151	44.231					132.151	2.326				132.151	8.6196					132.151	48.299
132.497	123.739		132.497	88.775				132.497	52.954					132.497	4.921				132.497	6.3046					132.497	32.955
132.843	104.874		132.843	85.062				132.843	52.66					132.843	4.533				132.843	10.6686					132.843	25.295
133.188	107.24		133.188	89.749				133.188	37.287					133.188	3.682				133.188	7.3907					133.188	35.063
133.534	125.849		133.534	99.39				133.534	37.605					133.534	2.855				133.534	8.7917					133.534	35.264
133.88	115.561		133.88	88.959				133.88	40.777					133.88	2.842				133.88	10.401					133.88	25.936
134.226	93.994		134.226	114.006				134.226	45.548					134.226	4.089				134.226	8.3757					134.226	22.668
134.572	99.596		134.572	108.503				134.572	42.51					134.572	5.966				134.572	7.9252					134.572	25.592
134.918	67.465		134.918	98.908				134.918	46.498					134.918	4.422				134.918	8.2981					134.918	28.707
135.264	54.236		135.264	99.918				135.264	48.706					135.264	1.415				135.264	11.9721					135.264	30.431
135.61	42.778		135.61	86.907				135.61	47.709					135.61	3.413				135.61	12.9095					135.61	36.242
135.956	30.477		135.956	77.681				135.956	40.259					135.956	4.312				135.956	14.4569					135.956	30.885
136.302	34.312		136.302	84.784				136.302	37.377					136.302	3.358				136.302	10.7062					136.302	30.653
136.648	39.002		136.648	83.123				136.648	41.438					136.648	5.523				136.648	12.5977					136.648	31.908
136.994	24.654		136.994	57.142				136.994	56.273					136.994	9.135				136.994	13.5204					136.994	37.143
137.34	18.684		137.34	42.756				137.34	46.654					137.34	7.559				137.34	19.3612					137.34	29.38
137.686	11.208		137.686	32.299				137.686	38.166					137.686	4.306				137.686	10.4831					137.686	27.716
138.032	10.532		138.032	24.57				138.032	35.73					138.032	4.042				138.032	9.3984					138.032	29.605
138.378	9.138		138.378	12.539				138.378	38.837					138.378	3.402				138.378	11.4726					138.378	23.096
138.724	7.508		138.724	8.916				138.724	46.457					138.724	5.673				138.724	9.1502					138.724	19.804
139.07	3.823		139.07	7.465				139.07	45.637					139.07	4.476				139.07	7.5701					139.07	17.818
139.415	4.399		139.415	7.779				139.415	62.267					139.415	7.091				139.415	7.1083					139.415	19.924
139.761	4.67		139.761	5.336				139.761	62.948					139.761	7.382				139.761	8.834					139.761	25.393
140.107	4.852		140.107	4				140.107	59.838					140.107	6.888				140.107	10.3285					140.107	25.685
140.453	2.118		140.453	3.876				140.453	76.218					140.453	7.969				140.453	12.7959					140.453	22.303
140.799	2.946		140.799	1.943				140.799	89.834					140.799	13.961				140.799	13.3059					140.799	23.837
141.145	3.599		141.145	3.116				141.145	80.756					141.145	8.819				141.145	11.2547					141.145	23.456
141.491	4.72		141.491	8.007				141.491	73.963					141.491	6.345				141.491	11.1763					141.491	23.108
141.837	2.778		141.837	9.222				141.837	76.179					141.837	8.18				141.837	8.704					141.837	22.631
142.183	2.946		142.183	11.069				142.183	70.877					142.183	4.611				142.183	6.65					142.183	25.197
142.529	2.442		142.529	12.999				142.529	73.715					142.529	5.08				142.529	5.724					142.529	33.215
142.875	3.005		142.875	19.626				142.875	76.039					142.875	5.813				142.875	9.2683					142.875	26.034
143.221	4.489		143.221	18.573				143.221	83.158					143.221	3.164				143.221	6.2849					143.221	28.796
143.567	4.52		143.567	9.018				143.567	74.733					143.567	3.746				143.567	6.8446					143.567	30.191
143.913	7.217		143.913	6.974				143.913	70					143.913	3.995				143.913	7.87					143.913	20.189
144.259	5.065		144.259	12.46				144.259	62.667					144.259	2.661				144.259	8.3065					144.259	19.871
144.605	7.603		144.605	18.71				144.605	58.59					144.605	4.06				144.605	7.982					144.605	22.797
144.951	4.03		144.951	11.755				144.951	54.049					144.951	4.842				144.951	6.1239					144.951	23.046
145.297	4.28		145.297	6.175				145.297	51.913					145.297	4.513				145.297	6.8474					145.297	19.086
145.642	4.125		145.642	4.916				145.642	47.563					145.642	4.62				145.642	4.7355					145.642	18.815
145.988	4.001		145.988	7.293				145.988	40.916					145.988	4.599				145.988	7.7589					145.988	25.663
146.334	4.174		146.334	9.683				146.334	28.854					146.334	3.755				146.334	8.3589					146.334	27.201
146.68	4.088		146.68	9.436				146.68	28.705					146.68	5.259				146.68	7.053					146.68	24.466
147.026	3.582		147.026	6.058				147.026	44.207					147.026	7.485				147.026	9.477					147.026	24.402
147.372	4.032		147.372	7.056				147.372	73.993					147.372	6.395				147.372	8.9028					147.372	26.24
147.718	5.785		147.718	8.191				147.718	53.554					147.718	6.38				147.718	9.2303					147.718	26.1
148.064	6.575		148.064	8.305				148.064	32.286					148.064	8.788				148.064	7.79					148.064	28.16
148.41	4.013		148.41	4.532				148.41	25.773					148.41	5.24				148.41	7.1187					148.41	26.641
148.756	3.582		148.756	4.586				148.756	18.993					148.756	4.686				148.756	8.0991					148.756	28.684
149.102	3.023		149.102	7.213				149.102	15.788					149.102	5.372				149.102	8.0054					149.102	33.952
149.448	5.969		149.448	16.143				149.448	16.503					149.448	2.939				149.448	10.8033					149.448	38.612
149.794	5.336		149.794	23.499				149.794	17.028					149.794	4.481				149.794	13.1073					149.794	35.882
150.14	4.276		150.14	16.525				150.14	17.664					150.14	3.843				150.14	4.9277					150.14	38.198
150.486	6.638		150.486	13.719				150.486	13.543					150.486	3.76				150.486	8.0762					150.486	51.972
150.832	4.568		150.832	9.382				150.832	15.727					150.832	5.658				150.832	9.6691					150.832	62.009
151.178	4.003		151.178	10.489				151.178	26.864					151.178	7.563				151.178	10.613					151.178	82.246
151.524	7.234		151.524	11.064				151.524	24.191					151.524	5.249				151.524	7.0764					151.524	99.671
151.869	14.02		151.869	16.437				151.869	25.039					151.869	4.607				151.869	8.0263					151.869	90.619
152.215	23.064		152.215	23.588				152.215	36.13					152.215	3.768				152.215	10.2418					152.215	91.617
152.561	42.09		152.561	30.517				152.561	41.619					152.561	3.915				152.561	9.2745					152.561	71.55
152.907	42.622		152.907	31.967				152.907	44.819					152.907	4.719				152.907	8.5839					152.907	48.708
153.253	41.604		153.253	23.432				153.253	49.874					153.253	4.073				153.253	8.2017					153.253	42.92
153.599	40.711		153.599	15.934				153.599	50.355					153.599	6.37				153.599	8.0963					153.599	48.454
153.945	37.593		153.945	16.093				153.945	49.588					153.945	9.702				153.945	11.5888					153.945	70.819
154.291	35.773		154.291	14.867				154.291	54.434					154.291	22.227				154.291	15.8106					154.291	94.428
154.637	30.276		154.637	16.194				154.637	52.584					154.637	48.628				154.637	14.7384					154.637	78.917
154.983	35.171		154.983	20.026				154.983	40.188					154.983	70.846				154.983	18.3492					154.983	70.938
155.329	44.743		155.329	26.491				155.329	32.029					155.329	89.584				155.329	19.0029					155.329	74.339
155.675	35.463		155.675	26.356				155.675	30.69					155.675	112.617				155.675	20.8035					155.675	75.173
156.021	37.391		156.021	22.298				156.021	29.44					156.021	100.963				156.021	22.4962					156.021	72.815
156.367	45.084		156.367	14.85				156.367	32.951					156.367	98.052				156.367	21.0032					156.367	67.342
156.713	41.408		156.713	16.98				156.713	32.251					156.713	78.437				156.713	18.4109					156.713	80.528
157.059	38.936		157.059	16.651				157.059	37.127					157.059	60.262				157.059	18.2472					157.059	80.001
157.405	52.303		157.405	20.101				157.405	41.187					157.405	81.879				157.405	18.2094					157.405	71.548
157.751	53.271		157.751	25.645				157.751	40.421					157.751	85.286				157.751	20.27					157.751	65.88
158.096	47.462		158.096	31.608				158.096	42.716					158.096	86.429				158.096	22.6554					158.096	60.269
158.442	48.423		158.442	29.376				158.442	38.628					158.442	85.946				158.442	29.4461					158.442	74.009
158.788	40.304		158.788	26.338				158.788	36.597					158.788	71.79				158.788	31.7754					158.788	85.231
159.134	43.357		159.134	16.069				159.134	35.679					159.134	68.45				159.134	31.4209					159.134	99.824
159.48	41.956		159.48	27.88				159.48	26.298					159.48	80.806				159.48	30.5447					159.48	105.482
159.826	43.362		159.826	27.446				159.826	29.008					159.826	71.31				159.826	30.6523					159.826	86.471
160.172	39.204		160.172	25.403				160.172	30.122					160.172	73.722				160.172	29.7858					160.172	74.769
160.518	35.58		160.518	29.241				160.518	27.114					160.518	89.433				160.518	35.4679					160.518	83.861
160.864	30.286		160.864	28.783				160.864	33.619					160.864	77.001				160.864	38.7604					160.864	74.032
161.21	34.588		161.21	20.139				161.21	37.622					161.21	67.679				161.21	33.9806					161.21	56.057
161.556	37.064		161.556	26.492				161.556	48.347					161.556	67.234				161.556	39.6174					161.556	46.023
161.902	37.326		161.902	18.751				161.902	42.284					161.902	71.293				161.902	40.4767					161.902	38.899
162.248	38.478		162.248	10.598				162.248	32.685					162.248	82.372				162.248	37.3183					162.248	31.46
162.594	37.743		162.594	13.404				162.594	28.661					162.594	79.5				162.594	42.2235					162.594	28.398
162.94	34.189		162.94	20.65				162.94	27.044					162.94	66.901				162.94	38.9156					162.94	35.587
163.286	40.96		163.286	15.962				163.286	34.624					163.286	79.99				163.286	33.603					163.286	50.349
163.632	39.58		163.632	13.874				163.632	32.936					163.632	70.197				163.632	38.0165					163.632	51.35
163.977	40.981		163.977	16.225				163.977	33.419					163.977	75.937				163.977	33.7764					163.977	61.151
164.323	36.46		164.323	18.923				164.323	36.835					164.323	80.001				164.323	27.6623					164.323	66.008
164.669	30.33		164.669	23.18				164.669	39.824					164.669	67.154				164.669	28.7187					164.669	55.412
165.015	30.299		165.015	19.843				165.015	23.309					165.015	68.881				165.015	30.2659					165.015	60.583
165.361	33.037		165.361	17.128				165.361	22.799					165.361	69.035				165.361	33.5402					165.361	77.851
165.707	31.086		165.707	18.642				165.707	39.566					165.707	68.456				165.707	37.6016					165.707	91.361
166.053	33.099		166.053	17.586				166.053	30.971					166.053	68.321				166.053	36.587					166.053	90.858
166.399	32.196		166.399	25.048				166.399	20.109					166.399	79.72				166.399	33.5869					166.399	82.469
166.745	31.791		166.745	25.054				166.745	29.472					166.745	79.295				166.745	35.0846					166.745	83.977
167.091	32.498		167.091	20.467				167.091	34.342					167.091	76.878				167.091	35.082					167.091	83.874
167.437	39.485		167.437	22.331				167.437	50.367					167.437	63.676				167.437	39.6608					167.437	68.361
167.783	35.835		167.783	38.263				167.783	80.562					167.783	53.388				167.783	64.3082					167.783	55.055
168.129	36.298		168.129	41.378				168.129	114.386					168.129	45.472				168.129	64.116					168.129	71.109
168.475	38.957		168.475	48.114				168.475	123.383					168.475	16.742				168.475	61.9137					168.475	76.371
168.821	40.513		168.821	43.071				168.821	111.497					168.821	6.531				168.821	39.1761					168.821	86.351
169.167	44.901		169.167	45.673				169.167	106.873					169.167	3.254				169.167	18.052					169.167	60.136
169.513	60.883		169.513	55.382				169.513	116.916					169.513	3.329				169.513	19.769					169.513	60.824
169.859	43.917		169.859	76.408				169.859	107.871					169.859	3.687				169.859	20.7397					169.859	60.767
170.204	40.84		170.204	67.68				170.204	87.729					170.204	6.217				170.204	19.8					170.204	62.068
170.55	42.495		170.55	43.259				170.55	92.272					170.55	3.937				170.55	17.5768					170.55	61.277
170.896	39.856		170.896	24.549				170.896	103.614					170.896	3.254				170.896	21.6037					170.896	58.687
171.242	34.553		171.242	15.08				171.242	130.51					171.242	3.294				171.242	22.3694					171.242	64.065
171.588	33.6		171.588	14.846				171.588	86.94					171.588	4.696				171.588	19.8235					171.588	61.858
171.934	40.031		171.934	16.174				171.934	55.425					171.934	4.602				171.934	16.2803					171.934	75.426
172.28	46.164		172.28	24.828				172.28	29.336					172.28	3.557				172.28	12.9407					172.28	78.624
172.626	39.384		172.626	28.247				172.626	32.404					172.626	3.002				172.626	7.517					172.626	76.776
172.972	40.724		172.972	30.157				172.972	30.364					172.972	4.427				172.972	7.1335					172.972	54.174
173.318	37.741		173.318	29.81				173.318	33.582					173.318	5.453				173.318	6.0262					173.318	39.739
173.664	32.204		173.664	26.023				173.664	37.944					173.664	3.7				173.664	5.6925					173.664	35.405
174.01	32.74		174.01	18.933				174.01	46.226					174.01	3.617				174.01	5.6666					174.01	37.074
174.356	31.967		174.356	19.175				174.356	43.166					174.356	4.485				174.356	5.7171					174.356	42.001
174.702	36.116		174.702	19.392				174.702	38.486					174.702	8.352				174.702	8.0949					174.702	45.224
175.048	37.189		175.048	22.085				175.048	33.805					175.048	11.869				175.048	6.6791					175.048	43.024
175.394	33.386		175.394	25.885				175.394	31.043					175.394	8.344				175.394	4.9673					175.394	42.682
175.74	34.075		175.74	24.683				175.74	32.116					175.74	5.078				175.74	4.9976					175.74	52.16
176.086	31.012		176.086	28.117				176.086	28.566					176.086	6.166				176.086	8.9719					176.086	47.764
176.431	33.216		176.431	28.062				176.431	27.666					176.431	10.197				176.431	7.6371					176.431	40.274
176.777	27.873		176.777	24.917				176.777	28.668					176.777	4.701				176.777	7.24					176.777	59.384
177.123	28.721		177.123	26.698				177.123	26.437					177.123	3.676				177.123	7.8361					177.123	67.929
177.469	23.035		177.469	25.407				177.469	27.588					177.469	2.87				177.469	6.5736					177.469	71.737
177.815	29.319		177.815	26.751				177.815	26.531					177.815	1.442				177.815	9.1386					177.815	82.5
178.161	28.286		178.161	23.604				178.161	26.718					178.161	3.637				178.161	9.2429					178.161	78.257
178.507	26.241		178.507	20.391				178.507	27.665					178.507	3.843				178.507	8.0405					178.507	67.498
178.853	30.532		178.853	22.847				178.853	25.341					178.853	5.393				178.853	8.3538					178.853	71.944
179.199	32.438		179.199	25.621				179.199	28.634					179.199	4.712				179.199	8.4215					179.199	75.872
179.545	32.616		179.545	31.761				179.545	24.294					179.545	2.282				179.545	9.2774					179.545	86.825
179.891	26.907		179.891	23.958				179.891	22.696					179.891	1.841				179.891	9.1351					179.891	116.455
180.237	31.733		180.237	27.712				180.237	28.493					180.237	1.271				180.237	9.5773					180.237	130.625
180.583	34.595		180.583	33.884				180.583	47.14					180.583	2.08				180.583	11.5582					180.583	141.71
180.929	39.446		180.929	36.706				180.929	70.054					180.929	2.055				180.929	12.3172					180.929	98.656
181.275	37.398		181.275	32.78				181.275	67.278					181.275	1.501				181.275	14.4799					181.275	60.45
181.621	36.965		181.621	32.908				181.621	62.195					181.621	3.584				181.621	19.6142					181.621	55.624
181.967	50.263		181.967	29.338				181.967	70.273					181.967	4.948				181.967	9.4966					181.967	44.63
182.313	44.41		182.313	24.509				182.313	64.234					182.313	4.092				182.313	9.865					182.313	43.361
182.658	38.1		182.658	25.254				182.658	98.824					182.658	4.784				182.658	12.0773					182.658	38.818
183.004	33.095		183.004	26.217				183.004	117.543					183.004	2.013				183.004	11.1112					183.004	34.753
183.35	35.685		183.35	16.695				183.35	87.641					183.35	2.615				183.35	11.3993					183.35	45.173
183.696	40.764		183.696	14.58				183.696	90.633					183.696	3.101				183.696	12.0334					183.696	56.53
184.042	31.109		184.042	15.458				184.042	100.677					184.042	3.815				184.042	12.0813					184.042	55.383
184.388	30.262		184.388	24.191				184.388	86.434					184.388	4.672				184.388	18.0204					184.388	50.432
184.734	29.672		184.734	25.188				184.734	86.226					184.734	9.686				184.734	20.465					184.734	52.665
185.08	26.916		185.08	21.482				185.08	81.492					185.08	9.427				185.08	20					185.08	65
185.426	29.783		185.426	18.849				185.426	83.518					185.426	5				185.426	20.3605					185.426	83.237
185.772	26.979		185.772	16.462				185.772	83.212					185.772	4.952				185.772	13.9079					185.772	96.351
186.118	27.843		186.118	18.448				186.118	99.842					186.118	4.551				186.118	10.0594					186.118	114.216
186.464	30.467		186.464	22.86				186.464	128.003					186.464	4.287				186.464	13.0909					186.464	134.946
186.81	34.052		186.81	32.537				186.81	145.398					186.81	1.793				186.81	10.0527					186.81	109.569
187.156	47.083		187.156	30.781				187.156	147.968					187.156	3.024				187.156	6.1964					187.156	80.075
187.502	57.722		187.502	29.516				187.502	129.912					187.502	4.541				187.502	9.969					187.502	66.379
187.848	78.175		187.848	31.158				187.848	119.434					187.848	6.222				187.848	11.1331					187.848	79.327
188.194	91.147		188.194	38.617				188.194	129.144					188.194	5.625				188.194	13.2223					188.194	86.529
188.54	89.127		188.54	42.381				188.54	164.105					188.54	3.045				188.54	13.5024					188.54	102.497
188.885	86.103		188.885	53.723				188.885	184.54					188.885	6.599				188.885	19.0896					188.885	85.346
189.231	117.561		189.231	39.502				189.231	166.035					189.231	5.26				189.231	20.2941					189.231	79.326
189.577	159.037		189.577	23.743				189.577	132.078					189.577	7.963				189.577	28.3968					189.577	75.386
189.923	128.982		189.923	22.334				189.923	96.521					189.923	4.631				189.923	29.1645					189.923	80.206
190.269	112.308		190.269	29.304				190.269	93.819					190.269	3.801				190.269	21.7362					190.269	76.309
190.615	117.098		190.615	31.607				190.615	88.734					190.615	2.992				190.615	17.9721					190.615	73.211
190.961	115.015		190.961	44.543				190.961	91.273					190.961	4.11				190.961	15.3679					190.961	77.504
191.307	74.21		191.307	63.183				191.307	81.822					191.307	5.177				191.307	14.0613					191.307	77.338
191.653	51.24		191.653	64.365				191.653	78.947					191.653	5.244				191.653	12.2028					191.653	70.633
191.999	48.506		191.999	49.343				191.999	77.144					191.999	5.318				191.999	8.8223					191.999	68.201
192.345	32.578		192.345	39.272				192.345	75.133					192.345	5.005				192.345	9.5008					192.345	68.422
192.691	28.135		192.691	37.387				192.691	70.802					192.691	5.621				192.691	10.1181					192.691	53.135
193.037	25.569		193.037	38.595				193.037	71.05					193.037	4.663				193.037	7.7592					193.037	60.136
193.383	18.962		193.383	32.114				193.383	81.444					193.383	3.164				193.383	12.5523					193.383	67.508
193.729	21.303		193.729	32.178				193.729	67.349					193.729	4.758				193.729	9.5483					193.729	63.258
194.075	22.77		194.075	26.501				194.075	70.686					194.075	4.886				194.075	8.1488					194.075	60.124
194.421	16.469		194.421	29.478				194.421	72.204					194.421	4.602				194.421	7.0504					194.421	56.483
194.767	16.462		194.767	33.491				194.767	56.272					194.767	3.235				194.767	10.1687					194.767	56.639
195.112	20.972		195.112	41.55				195.112	63.41					195.112	3.003				195.112	13.0484					195.112	70.407
195.458	22.014		195.458	39.286				195.458	68.665					195.458	3.751				195.458	11.3579					195.458	66.605
195.804	20.405		195.804	33.733				195.804	67.527					195.804	4.295				195.804	12.9454					195.804	43.831
196.15	26.259		196.15	24.644				196.15	73.26					196.15	4.829				196.15	14.3174					196.15	33.778
196.496	25.092		196.496	33.582				196.496	79.465					196.496	7.007				196.496	11.8452					196.496	46.328
196.842	18.988		196.842	32.743				196.842	82.715					196.842	9.931				196.842	12.4913					196.842	59.561
197.188	19.205		197.188	24.666				197.188	77.039					197.188	11.466				197.188	17.0964					197.188	64.133
197.534	21.857		197.534	27.971				197.534	70.455					197.534	6.275				197.534	28.0819					197.534	56.908
197.88	21.866		197.88	31.315				197.88	82.261					197.88	4.675				197.88	41.4859					197.88	51.992
198.226	12.614		198.226	27.733				198.226	104.429					198.226	4.505				198.226	42.439					198.226	47.849
198.572	17.804		198.572	22.302				198.572	115.1					198.572	5.734				198.572	34.59					198.572	44.635
198.918	14.318		198.918	20.183				198.918	93.99					198.918	5.523				198.918	25.5039					198.918	44.098
199.264	16.719		199.264	23.108				199.264	87.025					199.264	5.673				199.264	20.6532					199.264	42.459
199.61	17.018		199.61	22.849				199.61	72.785					199.61	8.694				199.61	17.0845					199.61	47.68
199.956	17.565		199.956	24.865				199.956	67.383					199.956	9.792				199.956	14.5045					199.956	36.053
200.302	17.506		200.302	39.327				200.302	64.067					200.302	11.258				200.302	10.252					200.302	38.727
200.648	21.639		200.648	40.949				200.648	69.915					200.648	4.053				200.648	11.2557					200.648	52.658
200.994	25.17		200.994	39.242				200.994	108.465					200.994	3.935				200.994	11.1786					200.994	75.119
201.339	25.556		201.339	37.282				201.339	127.26					201.339	5.182				201.339	12.9047					201.339	85.458
201.685	29.538		201.685	44.981				201.685	150.548					201.685	8.975				201.685	16.2349					201.685	96.214
202.031	29.642		202.031	34.65				202.031	113.315					202.031	4.187				202.031	14.287					202.031	71.227
202.377	21.13		202.377	36.496				202.377	110.673					202.377	4.705				202.377	10.6603					202.377	55.682
202.723	20.826		202.723	33.165				202.723	86.754					202.723	2.835				202.723	11.0744					202.723	40.187
203.069	19.872		203.069	33.03				203.069	84.797					203.069	3.079				203.069	13.5828					203.069	53.46
203.415	24.086		203.415	33.533				203.415	85.773					203.415	7.257				203.415	14.8859					203.415	67.827
203.761	24.628		203.761	32.872				203.761	99.713					203.761	5.722				203.761	17.7605					203.761	60.976
204.107	21.15		204.107	38.696				204.107	115.56					204.107	2.417				204.107	22.9145					204.107	49.641
204.453	20.108		204.453	62.271				204.453	121.862					204.453	3.302				204.453	20.6207					204.453	52.786
204.799	21.199		204.799	78.457				204.799	144.263					204.799	3.584				204.799	16.9137					204.799	50.929
205.145	37.982		205.145	76.511				205.145	176.09					205.145	4.798				205.145	17.2428					205.145	45.969
205.491	60.732		205.491	88.505				205.491	160.119					205.491	9.878				205.491	19.3375					205.491	51.242
205.837	81.505		205.837	81.898				205.837	143.847					205.837	14.259				205.837	26.7137					205.837	57.062
206.183	110.686		206.183	66.897				206.183	145.561					206.183	18.342				206.183	29.931					206.183	65.824
206.529	166.617		206.529	59.664				206.529	155.961					206.529	15.265				206.529	32.6322					206.529	68.309
206.875	175.522		206.875	39.821				206.875	158.53					206.875	15.556				206.875	40.2612					206.875	60.553
207.221	185.574		207.221	35.928				207.221	176.68					207.221	12.017				207.221	47.7281					207.221	72.296
207.566	159.063		207.566	22.009				207.566	214.934					207.566	14.501				207.566	43.8448					207.566	87.665
207.912	155.774		207.912	14.156				207.912	241.377					207.912	13.13				207.912	25.6026					207.912	93.689
208.258	171.842		208.258	14.251				208.258	248.255					208.258	15.833				208.258	28.5584					208.258	93.84
208.604	187.645		208.604	13.671				208.604	230.291					208.604	21.725				208.604	22.6531					208.604	77.64
208.95	161.745		208.95	18.56				208.95	178.346					208.95	30.018				208.95	23.3041					208.95	67.473
209.296	164.611		209.296	17.8				209.296	134.709					209.296	15.899				209.296	19.5135					209.296	82.047
209.642	174.076		209.642	19.604				209.642	87.362					209.642	18.845				209.642	17.3257					209.642	85.243
209.988	168.808		209.988	19.807				209.988	45.546					209.988	20.165				209.988	17.8591					209.988	66.487
210.334	155.161		210.334	19.039				210.334	32.202					210.334	18.767				210.334	24.9565					210.334	59.609
210.68	151.017		210.68	16.251				210.68	28.315					210.68	17.94				210.68	22.6633					210.68	65.463
211.026	152.384		211.026	16.851				211.026	28.967					211.026	16.524				211.026	15.8276					211.026	61.346
211.372	179.516		211.372	21.436				211.372	27.915					211.372	24.09				211.372	14.5					211.372	56.061
211.718	163.394		211.718	32.612				211.718	28.239					211.718	30.796				211.718	13.8356					211.718	65.126
212.064	136.733		212.064	59.636				212.064	30.994					212.064	34.834				212.064	17.29					212.064	76.359
212.41	140.506		212.41	53.387				212.41	39.647					212.41	31.637				212.41	25.132					212.41	96.772
212.756	139		212.756	36				212.756	42.633					212.756	35.918				212.756	23.8852					212.756	132.422
213.102	120.69		213.102	28.516				213.102	42.678					213.102	20.761				213.102	16.2016					213.102	130.263
213.448	114.366		213.448	19.351				213.448	42.633					213.448	27.807				213.448	14.1027					213.448	92.919
213.793	98.909		213.793	31.432				213.793	63.866					213.793	31.582				213.793	14.2546					213.793	93.348
214.139	80.657		214.139	34.239				214.139	73.588					214.139	30.422				214.139	19.9264					214.139	103.117
214.485	83.144		214.485	25.944				214.485	63.874					214.485	35.722				214.485	22.4861					214.485	100.887
214.831	102.757		214.831	16.706				214.831	47.216					214.831	27.271				214.831	26.4342					214.831	100.186
215.177	107.917		215.177	18.069				215.177	50.875					215.177	24.92				215.177	26.4921					215.177	93.529
215.523	105.989		215.523	25.959				215.523	57.04					215.523	22.541				215.523	25.7892					215.523	92.315
215.869	114.262		215.869	37.294				215.869	54.07					215.869	18.71				215.869	22.9418					215.869	92.173
216.215	140.441		216.215	39.736				216.215	65.402					216.215	19.127				216.215	22.6816					216.215	83.627
216.561	134.222		216.561	38.933				216.561	57.371					216.561	23.785				216.561	28.9981					216.561	82.742
216.907	182.118		216.907	39.496				216.907	55.421					216.907	16.56				216.907	26.3506					216.907	97.077
217.253	172.136		217.253	29.414				217.253	58.855					217.253	17.444				217.253	21.0606					217.253	92.365
217.599	167.17		217.599	26.12				217.599	55.812					217.599	19.275				217.599	26.3494					217.599	83.495
217.945	177.299		217.945	26.423				217.945	61.846					217.945	18.645				217.945	30.998					217.945	81.285
218.291	186.978		218.291	30.354				218.291	63.392					218.291	17.668				218.291	29.8602					218.291	69.832
218.637	194.515		218.637	22.313				218.637	65.464					218.637	12.23				218.637	16.0175					218.637	60.091
218.983	214.217		218.983	22.11				218.983	70.075					218.983	9.044				218.983	22.3336					218.983	78.001
219.329	197.808		219.329	22.011				219.329	72.036					219.329	8.343				219.329	25.0427					219.329	85.043
219.674	182.509		219.674	26.508				219.674	65.778					219.674	11.043				219.674	23.8357					219.674	76.987
220.02	152.267		220.02	29.722				220.02	73.978					220.02	6.48				220.02	10.5279					220.02	59.711
220.366	146.944		220.366	26.629				220.366	84.009					220.366	5.678				220.366	11.5815					220.366	49.348
220.712	150.57		220.712	21.363				220.712	128.855					220.712	2.116				220.712	9.4848					220.712	44.296
221.058	132.141		221.058	27.319				221.058	124.666					221.058	2.369				221.058	12.315					221.058	48.577
221.404	138.805		221.404	23.738				221.404	120.02					221.404	2.963				221.404	8.2665					221.404	53.774
221.75	140.276		221.75	32.562				221.75	96.173					221.75	2.37				221.75	11.0445					221.75	40.632
222.096	127.177		222.096	39.99				222.096	93.854					222.096	3.216				222.096	10.41					222.096	33.31
222.442	156.049		222.442	35.681				222.442	91.946					222.442	3.28				222.442	9.583					222.442	32.302
222.788	187.555		222.788	29.917				222.788	100.953					222.788	3.368				222.788	7.2433					222.788	33.96
223.134	160.684		223.134	30.08				223.134	134.263					223.134	4.88				223.134	4.7552					223.134	41.863
223.48	137.297		223.48	26.645				223.48	125.151					223.48	5.818				223.48	5.4189					223.48	58.331
223.826	103.951		223.826	30.054				223.826	111.839					223.826	5.543				223.826	6.6683					223.826	54.652
224.172	92.19		224.172	39.433				224.172	115.918					224.172	5.716				224.172	7.3197					224.172	43.274
224.518	52.371		224.518	44.18				224.518	128.898					224.518	5.81				224.518	7.7607					224.518	43.043
224.864	21.505		224.864	28.695				224.864	134.604					224.864	5.967				224.864	8.4943					224.864	44.41
225.21	8.701		225.21	10.651				225.21	132.309					225.21	7.855				225.21	10.4751					225.21	38.502
225.556	6.596		225.556	7.151				225.556	140.458					225.556	5.394				225.556	7.2965					225.556	44.025
225.901	4.652		225.901	5.865				225.901	130.658					225.901	2.609				225.901	13.9882					225.901	46.018
226.247	3.824		226.247	5.941				226.247	124.201					226.247	3.89				226.247	9.639					226.247	46.361
226.593	3.631		226.593	7.286				226.593	109.324					226.593	4.125				226.593	12.4833					226.593	36.033
226.939	3.44		226.939	8.676				226.939	92.58					226.939	3.009				226.939	10.6287					226.939	32.914
227.285	4.156		227.285	6.502				227.285	75.846					227.285	7.217				227.285	8.4682					227.285	35.038
227.631	5.15		227.631	3.033				227.631	71.425					227.631	8.472				227.631	11.2757					227.631	44.421
227.977	6.028		227.977	2.408				227.977	90.389					227.977	6.3				227.977	14.4734					227.977	39.813
228.323	8.737		228.323	2.955				228.323	90.861					228.323	2.357				228.323	11.5294					228.323	32.015
228.669	9.041		228.669	2.291				228.669	83.86					228.669	3.409				228.669	11.4709					228.669	30.708
229.015	6.473		229.015	3.45				229.015	62.327					229.015	4.477				229.015	12.2291					229.015	31.259
229.361	4.367		229.361	0.454				229.361	61.991					229.361	3.598				229.361	11.8972					229.361	34.437
229.707	3.965		229.707	0.828				229.707	63.837					229.707	4.465				229.707	9.5515					229.707	34.057
230.053	5.252		230.053	1.173				230.053	74.726					230.053	6.785				230.053	11.6344					230.053	38.299
230.399	6.535		230.399	1.278				230.399	87.308					230.399	6.142				230.399	13.7234					230.399	41.624
230.745	5.309		230.745	1.833				230.745	81.756					230.745	5.037				230.745	8.37					230.745	40.635
231.091	4.247		231.091	1.613				231.091	96.909					231.091	6.581				231.091	11.5524					231.091	40.507
231.437	5.912		231.437	1.059				231.437	122.456					231.437	7.066				231.437	19.9312					231.437	37.52
231.783	4.814		231.783	1.496				231.783	110.97					231.783	6.746				231.783	19.3031					231.783	37.459
232.128	8		232.128	1.41				232.128	104.087					232.128	5.687				232.128	6.176					232.128	35.746
232.474	9.384		232.474	1.33				232.474	95.734					232.474	1.969				232.474	6.3345					232.474	27.932
232.82	8.835		232.82	1				232.82	64.843					232.82	5.116				232.82	7.7504					232.82	32.015
233.166	8.96		233.166	1.102				233.166	61.628					233.166	6.247				233.166	9.407					233.166	44.925
233.512	7.961		233.512	1				233.512	74.073					233.512	6.661				233.512	10.3126					233.512	46.982
233.858	5.054		233.858	1.139				233.858	77.382					233.858	4.856				233.858	6.5058					233.858	40.916
234.204	3.441		234.204	1.232				234.204	79.334					234.204	4.83				234.204	3.5312					234.204	33.927
234.55	2.493		234.55	1.932				234.55	80.657					234.55	4.369				234.55	5.9946					234.55	31.345
234.896	4.74		234.896	2				234.896	104.46					234.896	3.909				234.896	4.6688					234.896	27.787
235.242	6.619		235.242	1.895				235.242	109.341					235.242	5.297				235.242	4.7019					235.242	23.736
235.588	3.853		235.588	2.18				235.588	91.257					235.588	5.392				235.588	10.0693					235.588	28.299
235.934	2.8		235.934	1.359				235.934	100.867					235.934	6.087				235.934	9.3982					235.934	35.675
236.28	3.245		236.28	1.587				236.28	88.072					236.28	6.384				236.28	6.6099					236.28	36.122
236.626	4.214		236.626	2.885				236.626	80.775					236.626	5.575				236.626	5.0974					236.626	31.758
236.972	3.444		236.972	2.861				236.972	71.75					236.972	4.728				236.972	5.9722					236.972	26.307
237.318	4.029		237.318	4.535				237.318	56.033					237.318	7.211				237.318	6.5665					237.318	24.76
237.664	3.205		237.664	4.799				237.664	61.711					237.664	6.458				237.664	9.8036					237.664	22.403
238.01	4.179		238.01	3.427				238.01	53.923					238.01	1.707				238.01	19.2916					238.01	28.385
238.355	4.581		238.355	3.092				238.355	44.345					238.355	3.726				238.355	28.3465					238.355	34.489
238.701	4.675		238.701	3.949				238.701	45.369					238.701	4.045				238.701	21.7306					238.701	43.109
239.047	7.488		239.047	4.391				239.047	35.309					239.047	4.778				239.047	11.5647					239.047	42.363
239.393	6.794		239.393	3.055				239.393	31.105					239.393	2.479				239.393	11.0094					239.393	37.145
239.739	4.175		239.739	1.048				239.739	51.005					239.739	3.98				239.739	10.2635					239.739	33.204
240.085	4.303		240.085	1.151				240.085	33.351					240.085	2.129				240.085	12.475					240.085	24.505
240.431	4.988		240.431	1.602				240.431	40.033					240.431	2.385				240.431	9.2161					240.431	19.896
240.777	4.768		240.777	1.962				240.777	48.499					240.777	2.661				240.777	6.2501					240.777	17.619
241.123	6.209		241.123	1.551				241.123	77.396					241.123	1.879				241.123	5.3542					241.123	19.395
241.469	7.878		241.469	0.409				241.469	90.441					241.469	2.406				241.469	5.7047					241.469	29.745
241.815	5.956		241.815	2.157				241.815	68.54					241.815	2.861				241.815	6.0668					241.815	35.453
242.161	4.901		242.161	0.366				242.161	75.281					242.161	1.82				242.161	7.0831					242.161	45.421
242.507	4.283		242.507	0.873				242.507	77.545					242.507	1.509				242.507	4.5745					242.507	41.868
242.853	4.34		242.853	2.219				242.853	70.174					242.853	1.917				242.853	3.0698					242.853	36.63
243.199	2.924		243.199	2.72				243.199	50.092					243.199	2.573				243.199	3.6205					243.199	55.569
243.545	3.171		243.545	4.098				243.545	48.285					243.545	3.702				243.545	3.4158					243.545	66.757
243.891	6.471		243.891	2.958				243.891	50.022					243.891	1.515				243.891	5.0184					243.891	52.925
244.237	6.069		244.237	2.378				244.237	39.464					244.237	1.757				244.237	3.2933					244.237	32.078
244.582	7.014		244.582	2.583				244.582	42.386					244.582	2.559				244.582	2.7197					244.582	31.274
244.928	8.181		244.928	2.108				244.928	48.322					244.928	0.501				244.928	2.3987					244.928	26.82
245.274	6.667		245.274	1.969				245.274	43.935					245.274	1.038				245.274	5.8537					245.274	20.471
245.62	10.967		245.62	1.504				245.62	40.613					245.62	2.197				245.62	4.4976					245.62	31.548
245.966	7.491		245.966	2.633				245.966	55.545					245.966	1.025				245.966	3.8869					245.966	39.696
246.312	6.196		246.312	1.135				246.312	61.426					246.312	2.773				246.312	3.7406					246.312	16.858
246.658	4.043		246.658	1				246.658	73.158					246.658	1.113				246.658	4.2932					246.658	8.49
247.004	6.304		247.004	1				247.004	88.661					247.004	3.021				247.004	8.7042					247.004	19.716
247.35	7.172		247.35	1.139				247.35	95.663					247.35	2				247.35	9.4329					247.35	51.423
247.696	7.162		247.696	0.916				247.696	88.521					247.696	1.535				247.696	10.5196					247.696	73.504
248.042	6.1		248.042	1.103				248.042	70.292					248.042	1.217				248.042	7.1964					248.042	61.995
248.388	4.584		248.388	1.168				248.388	58.981					248.388	0.408				248.388	7.21					248.388	50.333
248.734	5.614		248.734	0.335				248.734	53.951					248.734	1.218				248.734	6.6194					248.734	67.128
249.08	5.854		249.08	0.506				249.08	49.005					249.08	1.671				249.08	7.4621					249.08	74.789
249.426	6.918		249.426	1.83				249.426	50.058					249.426	2.465				249.426	7.2353					249.426	57.639
249.772	5.631		249.772	1.29				249.772	50.69					249.772	2.449				249.772	6.73					249.772	43.967
250.118	5.96		250.118	0.127				250.118	44.505					250.118	1.227				250.118	5.4828					250.118	44.533
250.464	4.641		250.464	0.437				250.464	38.117					250.464	1.029				250.464	3.5311					250.464	39.054
250.809	5.003		250.809	2.142				250.809	33.825					250.809	1.398				250.809	5.0628					250.809	34.041
251.155	5.77		251.155	1.126				251.155	28.189					251.155	1.182				251.155	4.0416					251.155	51.005
251.501	7.21		251.501	0.419				251.501	30.061					251.501	0.214				251.501	3.932					251.501	53.926
251.847	5.796		251.847	1.557				251.847	31.709					251.847	1.216				251.847	3.6123					251.847	60.526
252.193	5.263		252.193	0.205				252.193	27.993					252.193	0.471				252.193	4.8135					252.193	54.208
252.539	5.927		252.539	1.305				252.539	42.32					252.539	1.97				252.539	3.6102					252.539	56.843
252.885	8.422		252.885	1.474				252.885	79.144					252.885	0.832				252.885	2.1087					252.885	48.752
253.231	12.493		253.231	1.468				253.231	101.108					253.231	0.93				253.231	2.9144					253.231	47.375
253.577	7.979		253.577	1.598				253.577	100.308					253.577	1.729				253.577	3.9992					253.577	42.82
253.923	4.038		253.923	0.965				253.923	99.052					253.923	2.88				253.923	5.3534					253.923	60.967
254.269	6.199		254.269	1.55				254.269	67.477					254.269	3.867				254.269	6.2015					254.269	59.886
254.615	6.704		254.615	1.664				254.615	55.352					254.615	5.318				254.615	3.902					254.615	60.904
254.961	5.225		254.961	2.492				254.961	61.592					254.961	3.106				254.961	4.8892					254.961	69.553
255.307	4.4		255.307	2.68				255.307	61.777					255.307	3.143				255.307	5.3427					255.307	70.275
255.653	6.855		255.653	2.421				255.653	62.217					255.653	3.92				255.653	4.4016					255.653	61.05
255.999	4.316		255.999	2.89				255.999	67.513					255.999	2.237				255.999	4.9771					255.999	51.37
256.345	2.742		256.345	1.98				256.345	63.586					256.345	3.249				256.345	4.8054					256.345	46.262
256.691	4.1		256.691	1.157				256.691	50.978					256.691	4.463				256.691	4.5697					256.691	50.441
257.036	7.881		257.036	1				257.036	48.571					257.036	6.046				257.036	4.4542					257.036	42.698
257.382	6.003		257.382	1				257.382	51.156					257.382	5.199				257.382	4.8922					257.382	43.101
257.728	2.688		257.728	1.309				257.728	50.069					257.728	3.76				257.728	5.3525					257.728	42.099
258.074	3.424		258.074	2.576				258.074	48.534					258.074	4.224				258.074	8.1008					258.074	49.334
258.42	3.934		258.42	2.087				258.42	42.838					258.42	5.763				258.42	7.7346					258.42	56.818
258.766	5.08		258.766	2.185				258.766	46.657					258.766	6.773				258.766	6.2291					258.766	64.123
259.112	6.857		259.112	3.403				259.112	50.376					259.112	10.517				259.112	5.72					259.112	72.86
259.458	6.245		259.458	2.413				259.458	59.213					259.458	4.36				259.458	7.2005					259.458	118.109
259.804	5.967		259.804	3.407				259.804	80.648					259.804	4.432				259.804	10.0226					259.804	134.79
260.15	5.995		260.15	3.067				260.15	78.668					260.15	4.221				260.15	7.0964					260.15	141.389
260.496	5.143		260.496	3				260.496	69.977					260.496	5.289				260.496	8.058					260.496	116.021
260.842	9.149		260.842	3.052				260.842	83.599					260.842	5.654				260.842	11.0797					260.842	110.68
261.188	7.655		261.188	4.592				261.188	67.756					261.188	5.382				261.188	11.3227					261.188	103.446
261.534	8.225		261.534	4.049				261.534	64.008					261.534	4.94				261.534	8.7633					261.534	75.436
261.88	4.9		261.88	2.528				261.88	73.541					261.88	5.68				261.88	7.4589					261.88	50.124
262.226	3.164		262.226	3.624				262.226	84.517					262.226	4.656				262.226	7.7946					262.226	52.282
262.572	2.944		262.572	2.135				262.572	62.29					262.572	2.674				262.572	7.6504					262.572	50.874
262.918	4.309		262.918	2.715				262.918	46.643					262.918	2.451				262.918	5.0625					262.918	42.55
263.263	4.356		263.263	2.478				263.263	43.775					263.263	5.238				263.263	5.7491					263.263	45.72
263.609	3.511		263.609	2.562				263.609	56.465					263.609	4.303				263.609	6.1523					263.609	45.833
263.955	2.778		263.955	2.213				263.955	66.872					263.955	2.895				263.955	5.3037					263.955	64.021
264.301	3.891		264.301	2.965				264.301	59.351					264.301	4.726				264.301	5.2792					264.301	58.982
264.647	4.101		264.647	2.808				264.647	57.899					264.647	3.547				264.647	3.6273					264.647	54.509
264.993	5.421		264.993	2.08				264.993	68.593					264.993	3.432				264.993	5.7					264.993	60.8
265.339	6.071		265.339	2.087				265.339	75.077					265.339	2.449				265.339	5.5252					265.339	59.295
265.685	3.518		265.685	0.749				265.685	58.974					265.685	2.237				265.685	6.3428					265.685	58.11
266.031	4.622		266.031	1.435				266.031	59.857					266.031	4.409				266.031	7.072					266.031	72.355
266.377	6.159		266.377	1.016				266.377	69.065					266.377	4.935				266.377	9.1151					266.377	83.199
266.723	6.434		266.723	1.059				266.723	59.422					266.723	3.195				266.723	12.5172					266.723	90.72
267.069	8.307		267.069	1.985				267.069	56.231					267.069	3.177				267.069	13.539					267.069	110.82
267.415	6.711		267.415	1.788				267.415	58.195					267.415	2.439				267.415	10.3817					267.415	112.843
267.761	6.195		267.761	1.629				267.761	59.054					267.761	3.541				267.761	9.6815					267.761	95.149
268.107	6.686		268.107	1.552				268.107	45.027					268.107	4.039				268.107	11.6745					268.107	89.974
268.453	7.564		268.453	3.632				268.453	46.551					268.453	4.341				268.453	10.0988					268.453	94.435
268.799	5.545		268.799	1.287				268.799	48.964					268.799	3.564				268.799	11.6225					268.799	93.433
269.145	5.604		269.145	3.69				269.145	46.539					269.145	4.345				269.145	16.0684					269.145	94.922
269.49	4.84		269.49	10.858				269.49	53.654					269.49	4.619				269.49	16.7173					269.49	92.532
269.836	3.515		269.836	14.774				269.836	62.791					269.836	1.95				269.836	12.7743					269.836	88.831
270.182	1.008		270.182	13.643				270.182	63.276					270.182	4.954				270.182	10.6855					270.182	89.395
270.528	1.653		270.528	10.83				270.528	58.304					270.528	4.469				270.528	11.3922					270.528	99.807
270.874	3.207		270.874	6.242				270.874	60.142					270.874	1.873				270.874	12.843					270.874	127.84
271.22	6.376		271.22	5.58				271.22	55.441					271.22	4.287				271.22	15.9967					271.22	132.663
271.566	10.191		271.566	3.514				271.566	35.518					271.566	3.497				271.566	14.8392					271.566	103.751
271.912	5.168		271.912	2.397				271.912	25.74					271.912	3.228				271.912	14.9927					271.912	101.394
272.258	2.298		272.258	3.881				272.258	38.188					272.258	3.126				272.258	17.0815					272.258	95.869
272.604	2.026		272.604	7.541				272.604	59.89					272.604	3.375				272.604	22.0256					272.604	93.151
272.95	4.911		272.95	11.735				272.95	30.502					272.95	3.279				272.95	17.3724					272.95	73.367
273.296	5.175		273.296	11.5				273.296	20.758					273.296	3.931				273.296	16.6024					273.296	65.951
273.642	4.398		273.642	7.759				273.642	25.296					273.642	4.678				273.642	21.5733					273.642	55.873
273.988	4.353		273.988	5.015				273.988	34.802					273.988	6.234				273.988	16.6263					273.988	47.033
274.334	2.827		274.334	4.377				274.334	28.506					274.334	4.948				274.334	13.8458					274.334	44.939
274.68	3.824		274.68	5.381				274.68	29.029					274.68	3.16				274.68	15.3828					274.68	65.619
275.026	7.13		275.026	9.394				275.026	29.759					275.026	4.837				275.026	13.7446					275.026	87.464
275.371	5.345		275.371	10.921				275.371	49.003					275.371	7.399				275.371	10.3585					275.371	95.557
275.717	3.18		275.717	9.541				275.717	75.602					275.717	7.506				275.717	10.9024					275.717	78.968
276.063	2.468		276.063	9.035				276.063	73.854					276.063	6.689				276.063	6.936					276.063	76.938
276.409	3.014		276.409	8.042				276.409	62.077					276.409	4.63				276.409	8.7299					276.409	80.483
276.755	2.443		276.755	6.309				276.755	64.435					276.755	6.793				276.755	8.2595					276.755	95.468
277.101	2		277.101	7.868				277.101	72.439					277.101	3.176				277.101	8.57					277.101	91.584
277.447	2.681		277.447	7.314				277.447	84.803					277.447	2.043				277.447	10.3849					277.447	124.978
277.793	4.262		277.793	7.312				277.793	80.395					277.793	3.149				277.793	11.905					277.793	80.648
278.139	5.079		278.139	7.204				278.139	77.894					278.139	2.851				278.139	14.0275					278.139	76.309
278.485	4.474		278.485	6.483				278.485	74.398					278.485	2.279				278.485	13.4228					278.485	85.387
278.831	6.108		278.831	1.305				278.831	109.092					278.831	2.181				278.831	12.1184					278.831	80.363
279.177	8.249		279.177	2.372				279.177	135.682					279.177	2.053				279.177	11.5554					279.177	85.765
279.523	8.897		279.523	1.346				279.523	126.521					279.523	1.402				279.523	16.3995					279.523	116.31
279.869	4.434		279.869	2.125				279.869	102.742					279.869	1.534				279.869	16.8467					279.869	121.664
280.215	2.205		280.215	2.383				280.215	102.643					280.215	1.578				280.215	13.0941					280.215	105.992
280.561	4.203		280.561	3.794				280.561	100.406					280.561	2.267				280.561	11.9909					280.561	82.381
280.907	5.767		280.907	4.517				280.907	66.751					280.907	2.526				280.907	10.6568					280.907	58.669
281.253	6.352		281.253	2.05				281.253	28.555					281.253	1.771				281.253	10.7087					281.253	57.542
281.598	6.307		281.598	3.898				281.598	31.421					281.598	1.364				281.598	7.2053					281.598	82.332
281.944	3.766		281.944	2.593				281.944	39.348					281.944	1.882				281.944	6.9303					281.944	74.061
282.29	4.863		282.29	2.527				282.29	31.473					282.29	2.867				282.29	6.4163					282.29	43.559
282.636	5.986		282.636	2.66				282.636	30.072					282.636	3.443				282.636	5.4865					282.636	48.588
282.982	1.558		282.982	2.115				282.982	28.942					282.982	4.669				282.982	7.0617					282.982	35.161
283.328	1.925		283.328	2.147				283.328	23.142					283.328	3.404				283.328	7.4077					283.328	25.978
283.674	2.667		283.674	2.667				283.674	25.061					283.674	1.133				283.674	4.4471					283.674	20.697
284.02	3.779		284.02	3.555				284.02	26.535					284.02	2.687				284.02	5.497					284.02	17.775
284.366	5.07		284.366	4.628				284.366	26.173					284.366	2.753				284.366	6.9304					284.366	54.344
284.712	7.273		284.712	5.292				284.712	28.376					284.712	3.947				284.712	6.1112					284.712	47.13
285.058	8.681		285.058	4.992				285.058	29.446					285.058	4.708				285.058	4.7021					285.058	24.773
285.404	10.026		285.404	3.582				285.404	24.024					285.404	3.636				285.404	3.4393					285.404	12.605
285.75	4.702		285.75	4.988				285.75	34.743					285.75	2.199				285.75	3.0821					285.75	15.27
286.096	2.506		286.096	6.932				286.096	34.435					286.096	2.269				286.096	2.6265					286.096	17.602
286.442	2.668		286.442	6.222				286.442	25.386					286.442	2.638				286.442	2.3169					286.442	11.567
286.788	5.996		286.788	6.787				286.788	23.619					286.788	2.625				286.788	3.6441					286.788	10.989
287.134	8.927		287.134	8.155				287.134	22.113					287.134	1.873				287.134	3.4992					287.134	13.483
287.48	4.82		287.48	9.479				287.48	16.429					287.48	1.169				287.48	3.9953					287.48	17.132
287.825	10.419		287.825	6.629				287.825	12.894					287.825	1.456				287.825	4.5694					287.825	15.07
288.171	15.307		288.171	4.13				288.171	6.603					288.171	2.127				288.171	4.72					288.171	6.608
288.517	9.229		288.517	2.621				288.517	8.038					288.517	2.668				288.517	5.3861					288.517	6.124
288.863	3.553		288.863	3.133				288.863	11.136					288.863	1.767				288.863	4.6609					288.863	6.611
289.209	4.899		289.209	3.442				289.209	14.815					289.209	1.766				289.209	4.4722					289.209	7.478
289.555	3.24		289.555	2.67				289.555	18.533					289.555	3.388				289.555	3.2868					289.555	11.385
289.901	5.603		289.901	11.943				289.901	29.046					289.901	2.321				289.901	3.1873					289.901	19.303
290.247	5.911		290.247	14.136				290.247	47.6					290.247	3.343				290.247	4.8603					290.247	33.909
290.593	3.817		290.593	8.41				290.593	80.869					290.593	1.413				290.593	6.0263					290.593	17.166
290.939	4.636		290.939	7.056				290.939	83.769					290.939	1.089				290.939	6.8312					290.939	12.225
291.285	10.812		291.285	1.258				291.285	74.38					291.285	3.062				291.285	7.8589					291.285	11.897
291.631	5.305		291.631	3.886				291.631	56.223					291.631	1.945				291.631	9.7026					291.631	10.427
291.977	7.183		291.977	3.75				291.977	62.333					291.977	2.127				291.977	7.4882					291.977	10.907
292.323	9.231		292.323	4.324				292.323	62.452					292.323	1.406				292.323	6.4217					292.323	13.276
292.669	10.579		292.669	3.885				292.669	61.845					292.669	0.791				292.669	5.7038					292.669	13.601
293.015	8.186		293.015	3.677				293.015	79.358					293.015	0.785				293.015	6.8439					293.015	12.262
293.361	5.238		293.361	5.156				293.361	71.43					293.361	2.732				293.361	8.3031					293.361	14.128
293.707	3.329		293.707	3.329				293.707	60.723					293.707	2.961				293.707	7.1638					293.707	12.375
294.052	5.255		294.052	1.551				294.052	62.455					294.052	2.568				294.052	7.5038					294.052	8.528
294.398	6.639		294.398	1.655				294.398	70.134					294.398	3.514				294.398	10.9737					294.398	12.156
294.744	6.565		294.744	1				294.744	81.228					294.744	6.42				294.744	15.2295					294.744	16.789
295.09	3.667		295.09	1.415				295.09	94.25					295.09	16.797				295.09	20.3742					295.09	15.84
295.436	4.915		295.436	2.418				295.436	91.963					295.436	33.45				295.436	26.6747					295.436	16.475
295.782	3.323		295.782	1				295.782	93.961					295.782	32.333				295.782	21.7402					295.782	24.922
296.128	4.85		296.128	2.912				296.128	82.486					296.128	26.412				296.128	21.56					296.128	33.64
296.474	3.47		296.474	2.676				296.474	74.4					296.474	28.46				296.474	15.8659					296.474	37.027
296.82	4		296.82	1.593				296.82	71.488					296.82	28.03				296.82	15.5076					296.82	41.688
297.166	4.621		297.166	1.904				297.166	67.187					297.166	34.685				297.166	13					297.166	43.254
297.512	6.509		297.512	3.56				297.512	65.743					297.512	34.847				297.512	14.9356					297.512	40.354
297.858	5.96		297.858	8.2				297.858	68.52					297.858	41.203				297.858	10.8234					297.858	34.919
298.204	4.776		298.204	9.707				298.204	65.491					298.204	47.041				298.204	16.9696					298.204	33.305
298.55	6.905		298.55	6.754				298.55	72.928					298.55	63.518				298.55	16.4486					298.55	34.883
298.896	8.702		298.896	2.937				298.896	64.988					298.896	52.676				298.896	14.7686					298.896	49.344
299.242	9.295		299.242	2.822				299.242	66.017					299.242	48.971				299.242	15.0416					299.242	61.182
299.588	7.311		299.588	4.403				299.588	67.469					299.588	52.87				299.588	18.2123					299.588	54.303
299.934	16.445		299.934	5.131				299.934	76.736					299.934	49.272				299.934	16.6555					299.934	52.653
300.279	18.811		300.279	3.868				300.279	101.328					300.279	53.038				300.279	16.4403					300.279	48.893
300.625	16.187		300.625	4.32				300.625	112.561					300.625	53.854				300.625	18.7361					300.625	46.888
300.971	16.426		300.971	5.122				300.971	95.038					300.971	61.048				300.971	18.8346					300.971	45.088
301.317	26.588		301.317	6.128				301.317	84.918					301.317	81.96				301.317	17.6195					301.317	31.446
301.663	29.186		301.663	15.977				301.663	97.724					301.663	76.336				301.663	17.1851					301.663	29.176
302.009	18.818		302.009	28.175				302.009	132.826					302.009	74.143				302.009	18.2517					302.009	32.037
302.355	26.701		302.355	40.31				302.355	172.781					302.355	73.995				302.355	14.8797					302.355	39.738
302.701	32.62		302.701	36.417				302.701	160.215					302.701	74.26				302.701	18.4289					302.701	35.144
303.047	34.931		303.047	29.417				303.047	143.714					303.047	75.331				303.047	24.5					303.047	34.552
303.393	46.756		303.393	38.097				303.393	105.888					303.393	69.029				303.393	28.9844					303.393	35.682
303.739	49.371		303.739	52.339				303.739	95.706					303.739	66.65				303.739	38.9849					303.739	54.703
304.085	59.466		304.085	71.36				304.085	91.493					304.085	63.205				304.085	37.7355					304.085	66.768
304.431	73.309		304.431	80.52				304.431	97.166					304.431	78.246				304.431	35.4315					304.431	71.648
304.777	99.97		304.777	75.767				304.777	110.772					304.777	85.755				304.777	44.354					304.777	70.179
305.123	120.922		305.123	50.895				305.123	121.781					305.123	87.437				305.123	46.4196					305.123	72.037
305.469	110.612		305.469	35.779				305.469	117.135					305.469	84.83				305.469	47.7637					305.469	78.527
305.815	98.644		305.815	25.784				305.815	107.2					305.815	77.822				305.815	56.3136					305.815	86.852
306.161	106.657		306.161	18.601				306.161	132.521					306.161	81.961				306.161	52.4137					306.161	78.374
306.506	114.226		306.506	12.16				306.506	149.279					306.506	90.496				306.506	52.9874					306.506	61.416
306.852	106.034		306.852	11.871				306.852	146.223					306.852	84.884				306.852	58.5425					306.852	61.96
307.198	83.058		307.198	15.368				307.198	122.483					307.198	75.732				307.198	63.6194					307.198	59.886
307.544	47.238		307.544	19.535				307.544	104.944					307.544	61.814				307.544	61.9499					307.544	48.494
307.89	36.142		307.89	22.99				307.89	65.896					307.89	56.1				307.89	51.0079					307.89	47.102
308.236	40.1		308.236	17.616				308.236	44.498					308.236	56.065				308.236	48.085					308.236	38.304
308.582	42.866		308.582	21.079				308.582	44.292					308.582	60.086				308.582	46.6292					308.582	40.727
308.928	41.243		308.928	20.716				308.928	47.358					308.928	81.351				308.928	46.7309					308.928	45.309
309.274	40.499		309.274	18.574				309.274	45.491					309.274	95.929				309.274	48.4624					309.274	35.634
309.62	48.687		309.62	15.776				309.62	57.284					309.62	88.515				309.62	54.3693					309.62	41.409
309.966	39.441		309.966	20.127				309.966	58.594					309.966	82.119				309.966	53.0818					309.966	41.466
310.312	40.526		310.312	27.395				310.312	61.003					310.312	82.411				310.312	63.533					310.312	62.488
310.658	43.32		310.658	25.61				310.658	50.496					310.658	69.829				310.658	54.6354					310.658	55.478
311.004	41.341		311.004	28.526				311.004	64.511					311.004	53.223				311.004	43.6052					311.004	42.025
311.35	38.872		311.35	19.514				311.35	84.817					311.35	63.166				311.35	39.5111					311.35	35.246
311.696	34.295		311.696	12.522				311.696	110.262					311.696	66.454				311.696	29.7641					311.696	28.24
312.042	41.978		312.042	8.004				312.042	138.978					312.042	73.805				312.042	24.7616					312.042	26.242
312.388	35.288		312.388	18.912				312.388	136.296					312.388	93.833				312.388	19.6454					312.388	31.405
312.733	31.201		312.733	18.882				312.733	97.455					312.733	105.264				312.733	15.0019					312.733	39.158
313.079	36.435		313.079	23.341				313.079	78.855					313.079	99.685				313.079	15.703					313.079	40.388
313.425	32.069		313.425	24.317				313.425	61.288					313.425	105.091				313.425	19.2293					313.425	34.041
313.771	37.476		313.771	14.511				313.771	60.876					313.771	99.189				313.771	20.4528					313.771	30.007
314.117	26.023		314.117	13.348				314.117	61.325					314.117	81.318				314.117	15.9158					314.117	31.54
314.463	29.566		314.463	15.497				314.463	56.561					314.463	74.37				314.463	14.2214					314.463	37.565
314.809	36.045		314.809	18.083				314.809	51.91					314.809	71.901				314.809	18.2112					314.809	51.274
315.155	34.312		315.155	23.406				315.155	50.832					315.155	66.589				315.155	20.9173					315.155	53.554
315.501	35.042		315.501	18.368				315.501	41.481					315.501	59.847				315.501	17.2075					315.501	47.443
315.847	35.86		315.847	12.451				315.847	39.703					315.847	55.66				315.847	19.2551					315.847	45.197
316.193	35.607		316.193	12.814				316.193	38.785					316.193	56.302				316.193	19.228					316.193	42.797
316.539	44.298		316.539	19.424				316.539	43.238					316.539	54.857				316.539	21.3725					316.539	38.39
316.885	34.581		316.885	14.76				316.885	67.437					316.885	43.87				316.885	21.2594					316.885	50.533
317.231	35.933		317.231	12.113				317.231	73.018					317.231	43.562				317.231	17.1551					317.231	40.685
317.577	45.65		317.577	9.26				317.577	67.171					317.577	45.522				317.577	20.7498					317.577	37.519
317.923	38.197		317.923	8.329				317.923	54.16					317.923	54.984				317.923	29.2968					317.923	40.156
318.269	31.091		318.269	11.779				318.269	43.11					318.269	44.723				318.269	30.8037					318.269	42.024
318.615	47.19		318.615	16.241				318.615	57.203					318.615	48.655				318.615	32.5027					318.615	33.894
318.96	53.683		318.96	11.271				318.96	98.817					318.96	55.06				318.96	33.9054					318.96	30.344
319.306	56.819		319.306	18.53				319.306	93.152					319.306	63.844				319.306	27.649					319.306	33.935
319.652	61.478		319.652	22.003				319.652	78.175					319.652	71.702				319.652	24.735					319.652	41.904
319.998	67.251		319.998	17.374				319.998	66.826					319.998	71.285				319.998	27.186					319.998	50.713
320.344	55.006		320.344	15.429				320.344	76.114					320.344	71.493				320.344	27.377					320.344	45.66
320.69	46.344		320.69	15.536				320.69	73.385					320.69	65.566				320.69	19.5319					320.69	40.378
321.036	47.243		321.036	20.494				321.036	58.366					321.036	66.205				321.036	18.7201					321.036	37.401
321.382	59.47		321.382	23.196				321.382	45.565					321.382	73.41				321.382	19.9141					321.382	26.701
321.728	61.361		321.728	21.632				321.728	43.369					321.728	73.145				321.728	23.5649					321.728	30.093
322.074	59.06		322.074	38.039				322.074	51.501					322.074	66.47				322.074	35.2881					322.074	38.319
322.42	54.023		322.42	69.102				322.42	44.883					322.42	72.06				322.42	36.9118					322.42	42.836
322.766	54.208		322.766	73.088				322.766	43.781					322.766	67.358				322.766	31.2954					322.766	36.093
323.112	51.661		323.112	61.425				323.112	31.535					323.112	55.713				323.112	38.1177					323.112	27.109
323.458	46.157		323.458	30.468				323.458	35.937					323.458	47.664				323.458	39.9155					323.458	24.155
323.804	41.89		323.804	18.783				323.804	34.76					323.804	39.14				323.804	33.2344					323.804	30.706
324.15	45.269		324.15	31.4				324.15	27.613					324.15	35.931				324.15	34.3193					324.15	36.255
324.496	46.575		324.496	35.952				324.496	26.336					324.496	28.277				324.496	22.727					324.496	31.525
324.841	45.609		324.841	23.224				324.841	29.923					324.841	16.937				324.841	14.9764					324.841	39.906
325.187	42.1		325.187	17.298				325.187	39.322					325.187	7.379				325.187	16.3241					325.187	54.366
325.533	35.996		325.533	16.093				325.533	39.886					325.533	5.885				325.533	17.3253					325.533	64.418
325.879	32.121		325.879	22.976				325.879	46.563					325.879	3.35				325.879	17.7757					325.879	67.411
326.225	36.067		326.225	24.551				326.225	37.699					326.225	2.444				326.225	16.6711					326.225	70.171
326.571	38.841		326.571	13.8				326.571	37.602					326.571	4.542				326.571	17.6919					326.571	84.554
326.917	36.787		326.917	10.514				326.917	49.143					326.917	4.972				326.917	16.3506					326.917	87.737
327.263	39.2		327.263	7.914				327.263	37.62					327.263	4.837				327.263	16.5309					327.263	78.28
327.609	34.707		327.609	6.516				327.609	45.483					327.609	2.508				327.609	13.8341					327.609	46.451
327.955	42.7		327.955	6.507				327.955	46.76					327.955	3.472				327.955	16.648					327.955	41.908
328.301	38.052		328.301	7.185				328.301	41.217					328.301	2.235				328.301	20.638					328.301	31.408
328.647	41.499		328.647	9.683				328.647	36.007					328.647	3.533				328.647	20.5868					328.647	34.769
328.993	39.41		328.993	11.041				328.993	40.625					328.993	3.408				328.993	21.7718					328.993	37.974
329.339	39.08		329.339	12.959				329.339	36.504					329.339	1.278				329.339	27.5192					329.339	47.393
329.685	37.23		329.685	19.117				329.685	29.346					329.685	5.137				329.685	28.0999					329.685	49.389
330.031	42.546		330.031	19.566				330.031	33.759					330.031	4.236				330.031	29.8384					330.031	33.365
330.377	38.432		330.377	15.53				330.377	37.271					330.377	5.043				330.377	43.0818					330.377	26.093
330.723	41.632		330.723	14.032				330.723	40.303					330.723	3.951				330.723	34.0128					330.723	21.051
331.068	38.327		331.068	16.482				331.068	50.299					331.068	5.108				331.068	33.9654					331.068	18.154
331.414	34.908		331.414	13.156				331.414	51.938					331.414	6.707				331.414	44.6088					331.414	25.668
331.76	33.667		331.76	10.821				331.76	46.706					331.76	5.966				331.76	50.9511					331.76	38.973
332.106	31.143		332.106	11.998				332.106	54.155					332.106	2.983				332.106	44.3071					332.106	39.894
332.452	42.608		332.452	18.167				332.452	65.278					332.452	2.907				332.452	39.0739					332.452	30.819
332.798	45.115		332.798	27.031				332.798	70.593					332.798	3.408				332.798	31.3157					332.798	25.198
333.144	41.233		333.144	23.666				333.144	68.872					333.144	3.646				333.144	31.72					333.144	16.52
333.49	43.223		333.49	27.356				333.49	64.122					333.49	3.24				333.49	36.6233					333.49	18.086
333.836	43.162		333.836	29.078				333.836	66.226					333.836	3.801				333.836	42.5214					333.836	26.598
334.182	38.223		334.182	29.658				334.182	64.749					334.182	5.677				334.182	32.8163					334.182	22.619
334.528	39.607		334.528	31.313				334.528	56.231					334.528	5.396				334.528	34.9485					334.528	23.967
334.874	33.356		334.874	31.402				334.874	54.599					334.874	7.8				334.874	36.7239					334.874	26.499
335.22	22.895		335.22	25.289				335.22	50.594					335.22	8.31				335.22	29.8148					335.22	38.721
335.566	15.139		335.566	15.088				335.566	54.714					335.566	13.588				335.566	25.222					335.566	18.5
335.912	7.151		335.912	7.559				335.912	59.013					335.912	18.909				335.912	13.4211					335.912	20.123
336.258	5.98		336.258	2.996				336.258	56.423					336.258	10.655				336.258	12.5837					336.258	18.943
336.604	5.041		336.604	2.585				336.604	56.47					336.604	10.026				336.604	13.3245					336.604	19.202
336.95	6.445		336.95	3.875				336.95	48.534					336.95	12.747				336.95	13.9793					336.95	20.513
337.296	7.269		337.296	3.293				337.296	39.215					337.296	10.774				337.296	13.6981					337.296	30.677
337.641	7.29		337.641	1.845				337.641	39.138					337.641	9.449				337.641	19.1359					337.641	22.802
337.987	7.497		337.987	1.791				337.987	34.998					337.987	6.672				337.987	18.7256					337.987	28.588
338.333	5.944		338.333	1.988				338.333	37.625					338.333	5.907				338.333	20.8428					338.333	30.595
338.679	9.524		338.679	2.932				338.679	35.069					338.679	5.144				338.679	22.7297					338.679	25.466
339.025	5.778		339.025	1.543				339.025	42.505					339.025	5.91				339.025	31.755					339.025	29.111
339.371	4.202		339.371	3.341				339.371	47.782					339.371	6.457				339.371	40.1636					339.371	44.442
339.717	7.324		339.717	8.283				339.717	54.485					339.717	7.686				339.717	44.8354					339.717	54.895
340.063	8.842		340.063	7.303				340.063	75.225					340.063	7.339				340.063	48.1699					340.063	49.542
340.409	5.24		340.409	9.56				340.409	58.656					340.409	6.337				340.409	29.1495					340.409	36.929
340.755	4.828		340.755	15.829				340.755	50.154					340.755	7.455				340.755	14.6309					340.755	47.92
341.101	5.266		341.101	7.241				341.101	41.78					341.101	3.869				341.101	8.7278					341.101	58.155
341.447	5.657		341.447	2.553				341.447	32.259					341.447	3.854				341.447	3.5895					341.447	49.92
341.793	4.652		341.793	1.701				341.793	29.495					341.793	1.585				341.793	7.5121					341.793	55.444
342.139	4.093		342.139	3.572				342.139	24.042					342.139	1.05				342.139	3.1233					342.139	44.187
342.485	3.841		342.485	4.717				342.485	23.173					342.485	1.051				342.485	4.1334					342.485	42.503
342.831	9.299		342.831	4.105				342.831	23.218					342.831	1.371				342.831	3.3619					342.831	32.463
343.177	5.908		343.177	11.781				343.177	30.334					343.177	1.026				343.177	2.6463					343.177	51.612
343.522	9.542		343.522	11.047				343.522	28.424					343.522	1.056				343.522	2.6549					343.522	55.554
343.868	8.268		343.868	9.149				343.868	31.127					343.868	1.395				343.868	3					343.868	40.773
344.214	5.341		344.214	10.768				344.214	32.999					344.214	1.775				344.214	2.6661					344.214	37.062
344.56	4.163		344.56	11.438				344.56	39.101					344.56	0.713				344.56	2.2566					344.56	38.723
344.906	4.509		344.906	11.442				344.906	38.109					344.906	1.77				344.906	1.9916					344.906	39.338
345.252	5.885		345.252	4.956				345.252	35.48					345.252	2.071				345.252	1.0606					345.252	42.707
345.598	6.027		345.598	3.541				345.598	33.639					345.598	0.507				345.598	2.0241					345.598	43.27
345.944	10.565		345.944	3.472				345.944	27.823					345.944	0.183				345.944	2.4596					345.944	52.563
346.29	13.498		346.29	2.891				346.29	29.344					346.29	0.436				346.29	2.6726					346.29	60.524
346.636	9.019		346.636	1.215				346.636	27.795					346.636	1.211				346.636	2.6393					346.636	50.633
346.982	4.031		346.982	3.627				346.982	33.917					346.982	1.552				346.982	6.3289					346.982	68.658
347.328	4.528		347.328	1.815				347.328	40.193					347.328	1.216				347.328	4.4066					347.328	86.015
347.674	4.439		347.674	3.565				347.674	54.933					347.674	0.166				347.674	5.2117					347.674	70.818
348.02	4.513		348.02	3.994				348.02	53.859					348.02	1.014				348.02	7.6451					348.02	39.121
348.366	6.562		348.366	4.655				348.366	69.201					348.366	1.247				348.366	7.9132					348.366	20.156
348.712	8.809		348.712	2.506				348.712	82.761					348.712	1.063				348.712	8.806					348.712	15.866
349.058	10.313		349.058	2.456				349.058	83.977					349.058	0.716				349.058	6.5804					349.058	18.014
349.404	4.135		349.404	2.182				349.404	101.009					349.404	1.668				349.404	6.1266					349.404	22.23
349.749	4.602		349.749	1.981				349.749	103.735					349.749	1.99				349.749	5.0461					349.749	46.734
350.095	6.016		350.095	1.633				350.095	101.641					350.095	1.744				350.095	4.0463					350.095	60.619
350.441	6.67		350.441	2				350.441	86.445					350.441	1.708				350.441	5.5782					350.441	47.87
350.787	6.362		350.787	1.714				350.787	74.249					350.787	0.425				350.787	5.5032					350.787	43.811
351.133	6.926		351.133	2.596				351.133	55.127					351.133	1.229				351.133	4.8596					351.133	63.089
351.479	5.946		351.479	5.522				351.479	47.869					351.479	1.838				351.479	2.184					351.479	80.946
351.825	4.516		351.825	2.703				351.825	44.586					351.825	1.576				351.825	5.5543					351.825	85.593
352.171	4.507		352.171	1.506				352.171	40.68					352.171	1				352.171	8.0187					352.171	61.592
352.517	3.651		352.517	2.007				352.517	57.779					352.517	1.087				352.517	4.5392					352.517	36.69
352.863	2.364		352.863	3.396				352.863	43.805					352.863	1.921				352.863	3.9908					352.863	25.887
353.209	2.118		353.209	2.228				353.209	44.091					353.209	1.85				353.209	2.8496					353.209	16.112
353.555	2.386		353.555	2.504				353.555	49.737					353.555	1.704				353.555	3.806					353.555	19.841
353.901	3.411		353.901	3.144				353.901	50.386					353.901	2.861				353.901	2.7563					353.901	20.616
354.247	3.441		354.247	1.331				354.247	58.698					354.247	2.647				354.247	5.8976					354.247	28.693
354.593	3.111		354.593	1.222				354.593	78.306					354.593	0.431				354.593	8.4119					354.593	38.612
354.939	2.708		354.939	2.831				354.939	79.185					354.939	1.709				354.939	13.0048					354.939	51.54
355.285	3.441		355.285	2.557				355.285	78.849					355.285	1.565				355.285	8.8987					355.285	40.74
355.631	2.338		355.631	5.308				355.631	67.428					355.631	1.351				355.631	5.4339					355.631	38.518
355.976	2.985		355.976	2.555				355.976	66.463					355.976	0.933				355.976	9.0781					355.976	31.582
356.322	3.796		356.322	2.405				356.322	55.498					356.322	0.425				356.322	16.783					356.322	40.479
356.668	2.011		356.668	1.66				356.668	51.105					356.668	0.843				356.668	22.2927					356.668	40.582
357.014	1.376		357.014	1.659				357.014	45.631					357.014	1.614				357.014	20.8995					357.014	30.073
357.36	2.763		357.36	1.002				357.36	53.638					357.36	2.284				357.36	19.4654					357.36	21.937
357.706	1.77		357.706	1.348				357.706	54.778					357.706	1.746				357.706	19.8858					357.706	18.791
358.052	2.178		358.052	1.4				358.052	58.079					358.052	1.175				358.052	18.4492					358.052	20.868
358.398	1.069		358.398	1.78				358.398	68.458					358.398	1.248				358.398	12.9406					358.398	19.546
358.744	1.004		358.744	1.353				358.744	77.173					358.744	1.707				358.744	11.5077					358.744	17.352
359.09	1.914		359.09	0.143				359.09	101.684					359.09	1.576				359.09	10.597					359.09	17.273
359.436	1.023		359.436	0.096				359.436	113.813					359.436	2.055				359.436	14.0277					359.436	16.62
359.782	1.534		359.782	0.65				359.782	96.311					359.782	1.541				359.782	10.0973					359.782	18.016
360.128	1.409		360.128	0.795				360.128	87.065					360.128	1				360.128	11.1398					360.128	12.985
360.474	1.273		360.474	0.61				360.474	72.856					360.474	1				360.474	10.7457					360.474	16.688
360.82	1.432		360.82	0.786				360.82	64.559					360.82	1				360.82	10.9551					360.82	12.878
361.166	1.223		361.166	1				361.166	50.973					361.166	1				361.166	10.5495					361.166	12.822
361.512	1.568		361.512	0.577				361.512	33.462					361.512	2.757				361.512	14.6169					361.512	20.279
361.858	1.82		361.858	0.802				361.858	34.37					361.858	3.095				361.858	12.7035					361.858	13.986
362.203	1.813		362.203	0.854				362.203	41.914					362.203	2.428				362.203	19.1558					362.203	11.243
362.549	1.955		362.549	1.519				362.549	43.449					362.549	1.232				362.549	19.8494					362.549	9.25
362.895	2.024		362.895	1				362.895	32.992					362.895	1.439				362.895	17.7799					362.895	9.631
363.241	0.968		363.241	1.167				363.241	27.77					363.241	1.949				363.241	12.1239					363.241	17.362
363.587	2.956		363.587	1.016				363.587	24.85					363.587	1.418				363.587	9.7636					363.587	17.193
363.933	4.782		363.933	0.435				363.933	24.548					363.933	1.159				363.933	9.49					363.933	20.139
364.279	1.946		364.279	1.041				364.279	33.809					364.279	2.112				364.279	8.8657					364.279	20.574
364.625	2.629		364.625	0.587				364.625	45					364.625	4.66				364.625	7.4109					364.625	13.525
364.971	2.669		364.971	0.043				364.971	59.713					364.971	4.123				364.971	9.8694					364.971	17.134
365.317	2.454		365.317	0.59				365.317	59.611					365.317	1.466				365.317	10.0493					365.317	18.65
365.663	3.002		365.663	0.928				365.663	60.328					365.663	0.597				365.663	5.2473					365.663	21.983
366.009	3		366.009	0.58				366.009	54.927					366.009	1.511				366.009	4.3662					366.009	19.616
366.355	4.046		366.355	0.815				366.355	69.198					366.355	0.941				366.355	7.654					366.355	14.974
366.701	4.97		366.701	0.958				366.701	61.366					366.701	5.304				366.701	8.4004					366.701	14.393
367.047	2.964		367.047	1.597				367.047	62.131					367.047	1.732				367.047	12.2958					367.047	13.906
367.393	4.356		367.393	0.116				367.393	58.756					367.393	0.844				367.393	12.7769					367.393	17.307
367.739	2.634		367.739	0.969				367.739	45.004					367.739	0.101				367.739	10.9003					367.739	18.003
368.085	2.844		368.085	1.034				368.085	34.602					368.085	2.464				368.085	8.338					368.085	18.768
368.43	2.472		368.43	0.488				368.43	46.108					368.43	1.253				368.43	12.6402					368.43	28.468
368.776	1.978		368.776	0.471				368.776	58.788					368.776	1				368.776	11.4744					368.776	26.973
369.122	1.975		369.122	0.565				369.122	86.989					369.122	3.722				369.122	11.5925					369.122	21.017
369.468	3.54		369.468	0.824				369.468	77.497					369.468	2.172				369.468	11.0908					369.468	22.807
369.814	2.28		369.814	0.27				369.814	68.664					369.814	1.518				369.814	8.9729					369.814	25.007
370.16	2.627		370.16	1.256				370.16	82.894					370.16	1.824				370.16	7.5					370.16	17.75
370.506	2.723		370.506	0.119				370.506	96.829
370.852	2.212		370.852	0.742				370.852	83.844
371.198	2.573		371.198	1.021				371.198	71.859
371.544	2.494		371.544	0.873				371.544	75.478
371.89	2.81		371.89	0.095				371.89	69.899
372.236	1.293		372.236	0.611				372.236	71.319
372.582	1.311		372.582	0.834				372.582	65.167
372.928	4.687		372.928	0.481				372.928	63.709
373.274	5.867		373.274	0.725				373.274	56.673
373.62	2.78		373.62	0.251				373.62	60.935
373.966	2.821		373.966	0.623				373.966	62.786
374.311	2.565		374.311	0.752				374.311	66.883
374.657	1.879		374.657	0.507				374.657	70.023
375.003	1.638		375.003	1.292				375.003	67.318
375.349	2.916		375.349	1.253				375.349	68.067
375.695	2.33		375.695	0.883				375.695	55.529
376.041	4.096		376.041	0.05				376.041	62.102
376.387	4.38		376.387	0.898				376.387	77.341
376.733	4.152		376.733	0.496				376.733	88.659
377.079	3.955		377.079	0.414				377.079	94.213
377.425	4.318		377.425	0.539				377.425	90.422
377.771	2.459		377.771	1.03				377.771	80.998
378.117	2.071		378.117	0.947				378.117	66.268
378.463	2.264		378.463	1				378.463	78.86
378.809	2.61		378.809	1.521				378.809	77.379
379.155	2.558		379.155	1.035				379.155	78.735
379.501	2.715		379.501	1				379.501	84.603
379.847	3.529		379.847	0.893				379.847	86.94
380.193	2.528		380.193	1.065				380.193	80.129
380.539	2.609		380.539	0.69				380.539	82.803
380.884	1.582		380.884	1.429				380.884	85.922
381.23	1.94		381.23	1.488				381.23	67.906
381.576	2.305		381.576	1.732				381.576	43.335
381.922	2.074		381.922	3.613				381.922	42.863
382.268	1.643		382.268	4.891				382.268	41.894
382.614	1.188		382.614	3.118				382.614	49.95
382.96	1.68		382.96	1.92				382.96	55.078
383.306	2.928		383.306	2.192				383.306	59.497
383.652	4.233		383.652	2.664				383.652	50.619
383.998	2.189		383.998	3.334				383.998	39.012
384.344	1.291		384.344	2.103				384.344	37.208
384.69	3.318		384.69	3.034				384.69	50.518
385.036	3.363		385.036	2.746				385.036	53.112
385.382	2.291		385.382	1.656				385.382	51.681
385.728	5.107		385.728	1.651				385.728	37.133
386.074	11.653		386.074	1.854				386.074	48.625
386.42	5.088		386.42	0.443				386.42	48.358
386.766	2.703		386.766	0.899				386.766	52.121
387.111	2.869		387.111	0.41				387.111	57.624
387.457	2.41		387.457	0.423				387.457	58.517
387.803	2.326		387.803	1.144				387.803	68.451
388.149	1.943		388.149	1.728				388.149	78.673
388.495	2.934		388.495	0.724				388.495	72.612
388.841	2.383		388.841	0.774				388.841	65.565
389.187	1.415		389.187	0.676				389.187	64.084
389.533	1.895		389.533	0.722				389.533	57.383
389.879	5.307		389.879	0.917				389.879	63.513
390.225	3.854		390.225	0.954				390.225	67.568
390.571	1.169		390.571	0.999				390.571	68.912
390.917	1.334		390.917	1				390.917	72.261
391.263	1.107		391.263	0.482				391.263	60.858
391.609	1.528		391.609	1.214				391.609	46.007
391.955	1.898		391.955	1.644				391.955	39.686
392.301	2.018		392.301	1.668				392.301	35.494
392.647	1.704		392.647	1.067				392.647	51.059
392.992	1.774		392.992	0.767				392.992	66.982
393.338	2.977		393.338	0.51				393.338	71.87
393.684	3.648		393.684	0.011				393.684	64.798
394.03	4.151		394.03	0				394.03	70.074
394.376	2.68		394.376	0.164				394.376	70.23
394.722	1.656		394.722	0.967				394.722	58.946
395.068	3.781		395.068	0.946				395.068	52.48
395.414	4.815		395.414	0.864				395.414	41.801
395.76	3.502		395.76	0.409				395.76	38.931
396.106	1.894		396.106	0.031				396.106	33.223
396.452	1.395		396.452	0.859				396.452	40.68
396.798	1.097		396.798	1.095				396.798	41.703
397.144	1.733		397.144	0.609				397.144	37.89
397.49	1.434		397.49	0.554				397.49	36.633
397.836	1.256		397.836	0.215				397.836	62.795
398.182	1.769		398.182	0.337				398.182	78.908
398.528	1.032		398.528	0.233				398.528	69.031
398.874	1.032		398.874	0.274				398.874	43.272
399.219	1.627		399.219	0.962				399.219	26.234
399.565	2.465		399.565	1				399.565	18.21
399.911	2.401		399.911	1				399.911	17.042
400.257	0.631		400.257	1.405				400.257	17.775
400.603	1.127		400.603	1.127				400.603	25.873
400.949	1.396		400.949	1.396				400.949	19.04
401.295	1.775		401.295	0.916				401.295	27.757
401.641	2.681		401.641	0.815				401.641	25.465
401.987	2.587		401.987	0.885				401.987	26.703
402.333	2.26		402.333	0.15				402.333	27.482
402.679	2.69		402.679	0.437				402.679	32.292
403.025	1.014		403.025	0.995				403.025	38.524
403.371	1.145		403.371	0.855				403.371	61.31
403.717	1.483		403.717	1.031				403.717	50.006
404.063	1.761		404.063	1				404.063	39.344
404.409	1.822		404.409	0.822				404.409	35.886
404.755	1.732		404.755	0.745				404.755	25.205
405.101	1.714		405.101	1				405.101	21.869
405.446	1.046		405.446	0.886				405.446	25.611
405.792	1.33		405.792	1.546				405.792	38.114
406.138	0.672		406.138	2				406.138	44.99
406.484	0.819		406.484	0.994				406.484	22.301
406.83	1.151		406.83	1.073				406.83	18.565
407.176	0.953		407.176	3.016				407.176	24.273
407.522	1.397		407.522	2.361				407.522	23.607
407.868	1.579		407.868	2.331				407.868	26.12
408.214	1		408.214	3.387				408.214	25.937
408.56	0.965		408.56	4.507				408.56	24.728
408.906	1.015		408.906	3.576				408.906	18.618
409.252	1.819		409.252	2.189				409.252	21.66
409.598	1.158		409.598	2.51				409.598	21.888
409.944	1.073		409.944	2.193				409.944	22.704
410.29	2.076		410.29	3.023				410.29	18.519
410.636	2.716		410.636	0.906				410.636	15.193
410.982	2.244		410.982	1.708				410.982	13.997
411.328	1.702		411.328	1.133				411.328	16.642
411.673	2.068		411.673	1.699				411.673	16.264
412.019	2.02		412.019	2.265				412.019	16.5
412.365	1.642		412.365	0.517				412.365	18.179
412.711	1.191		412.711	1.395				412.711	17.201
413.057	2.961		413.057	0.039				413.057	23.973
413.403	2.407		413.403	0.593				413.403	28.554
413.749	1.306		413.749	0.408				413.749	25.936
414.095	0.787		414.095	1.599				414.095	22.611
414.441	0.524		414.441	1.952				414.441	19.145
414.787	1.036		414.787	1.036				414.787	12.037
415.133	1		415.133	0.991				415.133	11.892
415.479	1		415.479	0.211				415.479	16.454
415.825	1.475		415.825	1.607				415.825	22.111
416.171	1.493		416.171	2.028				416.171	19.285
416.517	1.731		416.517	2.148				416.517	20.321
416.863	1.888		416.863	2.049				416.863	22.733
417.209	2.002		417.209	2.316				417.209	24.647
417.555	2.394		417.555	3.356				417.555	22.848
417.9	1.538		417.9	1.441				417.9	22.982
418.246	1.311		418.246	1.333				418.246	25.574
418.592	1.031		418.592	0.74				418.592	21.611
418.938	1.097		418.938	0.465				418.938	13.652
419.284	0.986		419.284	0.966				419.284	10.36
419.63	1.125		419.63	0.065				419.63	13.982
419.976	1.32		419.976	0.68				419.976	10.851
420.322	1.325		420.322	0.65				420.322	12.191
420.668	1		420.668	0.156				420.668	17.357
421.014	1		421.014	0.214				421.014	10.91
421.36	1.006		421.36	0.99				421.36	14.241
421.706	1.084		421.706	0.158				421.706	17.804
422.052	1.911		422.052	0.368				422.052	23.697
422.398	2.488		422.398	0.502				422.398	27.199
422.744	2.192		422.744	0.288				422.744	30.567
423.09	2.828		423.09	0.02				423.09	29.632
423.436	2		423.436	0.676				423.436	24.15
423.782	2.191		423.782	0.963				423.782	18.766
424.127	3.306		424.127	0.33				424.127	18.075
424.473	2.324		424.473	0.167				424.473	17.008
424.819	0.737		424.819	0				424.819	18.193
425.165	0		425.165	0				425.165	19.025
425.511	0		425.511	0				425.511	18.883

## Sheet: Figure 4b
in-gel fluorescence (700nm)											coomassie (800 nm)
								1st replicate
								1=DMSO, NahK/mut-AGX1/BH-GalNAc-T1
								2= Ac4GalN6yne, NahK/WT-AGX1/BH-GalNAc-T1
								3=Ac4GalN6yne, NahK/mut-AGX1/WT-GalNAc-T1
								4=Ac4GalN6yne, NahK/mut-AGX1/BH-GalNAc-T1
								5=Ac4ManAlk, NahK/mut-AGX1/WT-GalNAc-T1
								6=DMSO, NahK/mut-AGX1/BH-GalNAc-T2
								7=Ac4GalN6yne, NahK/WT-AGX1/BH-GalNAc-T2
								8=Ac4GalN6yne, NahK/mut-AGX1/WT-GalNAc-T2
								9=Ac4GalN6yne, NahK/mut-AGX1/BH-GalNAc-T2
								10=Ac4ManAlk, NahK/mut-AGX1/WT-GalNAc-T2
								2nd replicate
								11=DMSO, NahK/mut-AGX1/BH-GalNAc-T1
								12= Ac4GalN6yne, NahK/WT-AGX1/BH-GalNAc-T1
								13=Ac4GalN6yne, NahK/mut-AGX1/WT-GalNAc-T1
								14=Ac4GalN6yne, NahK/mut-AGX1/BH-GalNAc-T1
								15=Ac4ManAlk, NahK/mut-AGX1/WT-GalNAc-T1
								16=DMSO, NahK/mut-AGX1/BH-GalNAc-T2
								17=Ac4GalN6yne, NahK/WT-AGX1/BH-GalNAc-T2
								18=Ac4GalN6yne, NahK/mut-AGX1/WT-GalNAc-T2
								19=Ac4GalN6yne, NahK/mut-AGX1/BH-GalNAc-T2
								20=Ac4ManAlk, NahK/mut-AGX1/WT-GalNAc-T2
in-gel quantification
	lane 1 & 6(DMSO, BH-T, NahK/mut-AGX1)					lane 2 & 7 (Ac4GalN6yne, BH-T, NahK/WT-AGX1)					lane 3 & 8 (Ac4GalN6yne, WT-T, NahK/mut-AGX1)					lane 4 & 9 (Ac4GalN6yne, BH-T, Nahk/mut-AGX1)					lane 5 & 10 (Ac4ManNAlk, WT-T, Nahk/mut-AGX1)
GalNAc-T1	76.1	158.4	344	276	4	117	272.4	450.3	404.5	256.3	1832.5	1521.6	2765.1	3133.8	4576.9	22223.3	19589.4	20962.8	23050.3	17662.8	4632.5	4293.1	12598.5	10970.7
GalNAc-T2	105	239.7	590	276	565	106.8	168.7	369.4	313	358.1	1381.1	1041.2	2156.6	1615.8	2156.2	15316.9	12463.4	19200	14183.4	13514.2	3448	2020	8493.1	6611.6

## Sheet: Figure 4c
in-gel fluorescence (700nm)												coomassie (800 nm)
								1st replicate
								1=Ac4GalNAlk6, NahK/mut-AGX1/WT-T1
								2= Ac4GalNAlk6, NahK/mut-AGX1/WT-T1, PNGaseF
								3=Ac4GalNAlk6, NahK/mut-AGX1/WT-T1, StcE
								4=Ac4GalNAlk6, NahK/mut-AGX1/WT-T1, SialExo/Operator
								5=Ac4GalNAlk6, NahK/mut-AGX1/WT-T2
								6=Ac4GalNAlk6, NahK/mut-AGX1/WT-T2, PNGaseF
								7=Ac4GalNAlk6, NahK/mut-AGX1/WT-T2, StcE
								8=Ac4GalNAlk6, NahK/mut-AGX1/WT-T2, SialExo/Operator
								2nd replicate
								9=Ac4GalNAlk6, NahK/mut-AGX1/WT-T1
								10= Ac4GalNAlk6, NahK/mut-AGX1/WT-T1, PNGaseF
								11=Ac4GalNAlk6, NahK/mut-AGX1/WT-T1, StcE
								12=Ac4GalNAlk6, NahK/mut-AGX1/WT-T1, SialExo/Operator
								13=Ac4GalNAlk6, NahK/mut-AGX1/WT-T2
								14=Ac4GalNAlk6, NahK/mut-AGX1/WT-T2, PNGaseF
								15=Ac4GalNAlk6, NahK/mut-AGX1/WT-T2, StcE
								16=Ac4GalNAlk6, NahK/mut-AGX1/WT-T2, SialExo/Operator
in-gel fluorescence (700nm)
								1st replicate				coomassie (800 nm)
								1=Ac4GalNAlk6, NahK/mut-AGX1/BH-T1
								2= Ac4GalNAlk6, NahK/mut-AGX1/BH-T1, PNGaseF
								3=Ac4GalNAlk6, NahK/mut-AGX1/BH-T1, StcE
								4=Ac4GalNAlk6, NahK/mut-AGX1/BH-T1, SialExo/Operator
								5=Ac4GalNAlk6, NahK/mut-AGX1/BH-T2
								6=Ac4GalNAlk6, NahK/mut-AGX1/BH-T2, PNGaseF
								7=Ac4GalNAlk6, NahK/mut-AGX1/BH-T2, StcE
								8=Ac4GalNAlk6, NahK/mut-AGX1/BH-T2, SialExo/Operator
								2nd replicate
								9=Ac4GalNAlk6, NahK/mut-AGX1/BH-T1
								10= Ac4GalNAlk6, NahK/mut-AGX1/BH-T1, PNGaseF
								11=Ac4GalNAlk6, NahK/mut-AGX1/BH-T1, StcE
								12=Ac4GalNAlk6, NahK/mut-AGX1/BH-T1, SialExo/Operator
								13=Ac4GalNAlk6, NahK/mut-AGX1/BH-T2
								14=Ac4GalNAlk6, NahK/mut-AGX1/BH-T2, PNGaseF
								15=Ac4GalNAlk6, NahK/mut-AGX1/BH-T2, StcE
								16=Ac4GalNAlk6, NahK/mut-AGX1/BH-T2, SialExo/Operator

## Sheet: Figure 5b
Protein name	Difference(log2)
C2orf73	-7.77596	1.3951
TRAV10	-7.65173	1.19678
TRAV10	-6.9467	0.86859
CGREF1	-6.60266	0.727745
CGREF1	-6.54757	0.717065
TRAV10	-6.52568	0.748815
ZG16B	-6.51119	0.627095
CGREF1	-6.40385	0.690151
AGR3	-6.39764	0.943134
CGREF1	-6.32452	0.67617
LRP11	-6.20649	1.32727
C2orf73	-6.12221	0.825779
CGREF1	-6.09392	0.640542
ZG16B	-6.05501	0.593125
LRP11	-6.02207	2.10461
CGREF1	-5.99319	0.627738
ZG16B	-5.83069	0.586287
C2orf73	-5.68213	1.715
CGREF1	-5.65635	0.598093
F9	-5.64654	1.09254
CGREF1	-5.62379	0.596256
WISP2	-5.50311	0.904376
WISP2	-5.50311	0.904376
WISP2	-5.50311	0.904376
WISP2	-5.50311	0.904376
WISP2	-5.50311	0.904376
WISP2	-5.50311	0.904376
WISP2	-5.50311	0.904376
WISP2	-5.50311	0.904376
WISP2	-5.50311	0.904376
WISP2	-5.50311	0.904376
AGR3	-5.36175	1.40186
ZG16B	-5.34506	0.580574
F9	-5.1805	1.03698
PRRT3	-5.15479	1.02132
LRP11	-5.07152	2.26924
AGR3	-5.0457	1.14785
CGREF1	-5.01917	0.58264
Iars2	-4.98903	0.263717
CGREF1	-4.96188	0.581956
APOD	-4.88167	1.05183
APOD	-4.88167	1.05183
APOD	-4.88167	1.05183
APOD	-4.88167	1.05183
APOD	-4.88167	1.05183
LRP11	-4.85656	2.13723
RNASET2	-4.85555	0.615289
ULBP2	-4.66682	1.37423
ULBP2	-4.66682	1.37423
GDF15	-4.49164	0.70568
AGR3	-4.47714	1.11693
REEP5	-4.46279	0.396881
Vps37c	-4.36359	0.67192
S100A9	-4.32737	0.718638
Iars2	-4.32706	0.223114
LRP11	-4.27634	0.543783
S100A9	-4.27055	1.28698
MEGF9	-4.25626	0.84556
LRP11	-4.22541	0.672048
S100A9	-4.21119	1.01924
Vps37c	-4.19569	0.63468
LXN	-4.18585	0.330612
Iars2	-4.14367	0.22592
MEGF9	-4.12642	0.952809
RNASET2	-4.08888	0.591583
HSP90AB4P	-3.96949	0.288331
Vps37c	-3.96879	0.54928
LRG1	-3.95835	0.400535
Vps37c	-3.90208	0.469185
LXN	-3.81565	0.333789
Vps37c	-3.76167	0.529099
S100A9	-3.73521	1.17498
REEP5	-3.71355	0.423231
MEGF9	-3.697	0.824928
LRG1	-3.6159	0.32103
HSP90AB4P	-3.60152	0.287088
CFH	-3.52651	0.371681
RNASET2	-3.51419	0.486528
XRCC5	-3.48446	0.372445
NOMO2	-3.48	0.402512
PRRT3	-3.47509	0.919001
REEP5	-3.46121	0.435717
Ostf1	-3.45175	0.256883
LXN	-3.37597	0.338581
CAT	-3.34615	0.636809
LRG1	-3.31573	0.371697
HABP2	-3.28473	0.642474
ANGPTL4	-3.2825	0.328205
LRG1	-3.27486	0.268755
GDF15	-3.24078	0.582342
REEP5	-3.20804	0.451125
NAGK	-3.20443	0.479133
Ftl1	-3.11704	1.57736
GDF15	-3.10918	0.563296
CLCC1	-3.08965	1.18447
ASMTL	-3.06534	0.527276
HNRNPUL2	-3.02259	0.65952
XRCC5	-2.98131	0.389454
MEGF9	-2.97433	0.631602
FBP2	-2.94596	0.273604
CLCC1	-2.92638	0.408922
STAT1	-2.89304	0.305823
Ggta1	-2.87927	0.588916
Ggta1	-2.87927	0.588916
Ggta1	-2.87927	0.588916
Ggta1	-2.87927	0.588916
Ggta1	-2.87927	0.588916
Ggta1	-2.87927	0.588916
Ggta1	-2.87927	0.588916
ROCK2	-2.8718	0.30904
LRG1	-2.8641	0.260384
NAGK	-2.84029	0.477962
CLTCL1	-2.818	0.430044
PRG4	-2.805	0.651684
XRCC5	-2.80303	0.397535
ROCK2	-2.79321	0.308272
EEF1B2	-2.79116	1.12592
DNASE2	-2.77363	0.220016
VNN2	-2.76206	0.332388
Hpse	-2.74503	0.374382
Rxfp1	-2.73988	0.404596
HABP2	-2.72435	0.870328
PRRT3	-2.69872	0.74513
CALB2	-2.69587	0.50528
RNASET2	-2.65722	0.394848
XYLT2	-2.61953	2.18019
CFD	-2.60408	0.23392
ANGPTL4	-2.59304	0.199323
Eif2s2	-2.57787	0.709697
Got2	-2.57749	0.221422
Got2	-2.57749	0.221422
Got2	-2.57749	0.221422
Got2	-2.57749	0.221422
Got2	-2.57749	0.221422
Got2	-2.57749	0.221422
Got2	-2.57749	0.221422
Got2	-2.57749	0.221422
XRCC5	-2.5626	0.410949
Ang	-2.55601	0.374904
LRG1	-2.55149	0.242803
TIGAR	-2.53887	0.52354
PRG4	-2.52244	0.616685
GLUL	-2.51924	0.251276
XRCC5	-2.51587	0.41397
XRCC5	-2.48228	0.416237
ANGPTL4	-2.46347	0.251431
CAT	-2.45457	0.366911
Basp1	-2.44753	0.591436
RNASE4	-2.41522	0.229645
ANGPTL4	-2.40356	0.195006
NAGK	-2.37861	0.325391
NPEPL1	-2.32406	0.652798
IGFBP6	-2.31308	0.330054
Gstp1	-2.30368	0.165849
XRCC5	-2.2932	0.430703
S100P	-2.29301	0.388736
S100P	-2.29301	0.388736
DNASE2	-2.29219	0.207888
EEF1B2	-2.27462	0.791792
XRCC5	-2.2508	0.434395
Anln	-2.20758	0.306576
Mvb12b	-2.18068	0.443929
XYLT2	-2.15604	1.9357
XRCC5	-2.12919	0.446039
PRKDC	-2.12476	0.592794
Dock9	-2.11837	1.21541
GNG4	-2.11807	0.183972
PRKDC	-2.10988	1.07722
ROCK2	-2.10659	0.292142
GLUL	-2.10204	0.209671
XRCC5	-2.09061	0.450086
STAT1	-2.08976	0.308499
Lsm4	-2.07266	0.237786
EEF1B2	-2.07022	0.811305
F11	-2.06216	0.329239
XYLT2	-2.05278	0.492766
Gjb3	-2.05064	0.330318
NPEPL1	-2.03951	0.314719
STAT1	-2.02268	0.308833
SHISA5	-2.01549	0.204873
IL6R	-2.00153	0.304944
XRCC5	-2.00119	0.460171
XRCC5	-2.00114	0.460177
XRCC5	-1.99716	0.460651
IGFBP6	-1.98044	0.281793
XRCC5	-1.97133	0.463767
LRG1	-1.95318	0.146985
Mvb12b	-1.94251	0.218736
XRCC5	-1.93334	0.468507
ANGPTL4	-1.92978	0.155329
TIGAR	-1.92851	0.358877
XRCC5	-1.92242	0.469904
S100A1	-1.91475	0.185004
XRCC5	-1.90995	0.471518
XRCC5	-1.90966	0.471556
Zbtb8os	-1.90921	0.299943
Gstp1	-1.90665	0.150772
Fkbp3	-1.90122	0.251745
XRCC5	-1.87904	0.475604
XRCC5	-1.86158	0.477965
SHH	-1.85677	0.383918
XRCC5	-1.85489	0.478879
LOR	-1.84954	0.367015
Akr1b8	-1.84423	0.556507
Sae1	-1.83728	0.301358
Yes1	-1.82951	0.367412
Plp2	-1.81853	0.252149
DCD	-1.80334	0.5863
DCD	-1.80334	0.5863
DCD	-1.80334	0.5863
DCD	-1.80334	0.5863
ANGPTL4	-1.80059	0.174065
STAT1	-1.79876	0.310138
XRCC5	-1.79039	0.487955
Basp1	-1.78563	0.475365
HMSD	-1.76549	0.161662
PRKDC	-1.76545	0.760941
EEF1B2	-1.76426	0.817178
Ndrg3	-1.76196	0.344507
Heatr3	-1.74008	0.325739
XRCC5	-1.72919	0.496941
Serpinb6b	-1.71475	0.299245
DNASE2	-1.71246	0.187486
CAT	-1.69192	0.250417
APOC3	-1.69099	0.139297
TIGAR	-1.68211	0.271738
VWA1	-1.66721	0.223123
PRKDC	-1.66701	0.402013
Utp3	-1.6503	0.189223
PIP	-1.62317	0.255843
Anln	-1.62162	0.233332
ROCK2	-1.61334	0.260431
HAT1	-1.57962	0.205033
FXYD3	-1.57742	0.103946
Mitd1	-1.57275	0.31791
Acadl	-1.57269	0.373625
NAGK	-1.56746	0.274096
GLUL	-1.55983	0.154611
NAGK	-1.5597	0.179387
STAT1	-1.54086	0.312081
XRCC5	-1.5251	0.526923
Gjb3	-1.52448	0.343121
DNASE2	-1.51038	0.17814
XRCC5	-1.50091	0.530041
RBP4	-1.49975	0.132332
Gnpda1	-1.48798	0.266035
Serpinb6b	-1.48001	0.289618
LCAT	-1.46053	0.163462
STAT1	-1.43016	0.31308
Serpinb6b	-1.41942	0.28604
Acadl	-1.39584	0.341534
MGMT	-1.37713	0.364717
KPRP	-1.35851	0.340797
NPEPL1	-1.34487	0.405645
Cnp	-1.34217	0.382727
COPB1	-1.32922	0.272666
Gstp1	-1.32234	0.121716
PRG4	-1.30863	0.349877
Tufm	-1.30273	0.210203
PRKCD	-1.2859	0.181078
Serpinb9b	-1.28351	0.268417
Dock9	-1.27995	0.176942
Hpse	-1.26553	0.127811
CTSV	-1.25997	0.515729
NAGK	-1.24483	0.2348
PRKDC	-1.23962	0.410092
Cnp	-1.21072	0.212102
Acadl	-1.21	0.299504
PRKDC	-1.2037	0.287463
IGSF9	-1.20261	0.287321
RBP4	-1.19389	0.112775
PRKDC	-1.19222	0.647894
STAT1	-1.16113	0.315804
Anln	-1.13818	0.163299
NPEPL1	-1.11467	0.330771
Thsd7b	-1.11323	0.22869
Eif4b	-1.10603	0.150301
PRKDC	-1.09188	0.172474
HEXA	-1.08796	0.169022
HEXA	-1.08796	0.169022
HEXA	-1.08796	0.169022
HEXA	-1.08796	0.169022
HEXA	-1.08796	0.169022
HEXA	-1.08796	0.169022
HEXA	-1.08796	0.169022
HEXA	-1.08796	0.169022
HEXA	-1.08796	0.169022
Gyltl1b	-1.07746	0.417036
Serpinb6b	-1.06724	0.25173
Serpinc1	-1.06617	0.065828
KPRP	-1.05253	0.259474
CLSTN2	-1.04841	0.221375
KANK4	-1.04539	0.096294
HSP90AB2P	-1.01885	0.180252
Eif2s2	-1.0104	0.17842
ASMTL	-1.00989	0.127373
GSTZ1	-1.00883	0.126467
Alb	-1.00142	0.161433
MVD	-0.97986	0.517477
Dock9	-0.9783	0.257727
CLTCL1	-0.97714	0.114773
Akr1b8	-0.97545	0.375101
Rab34	-0.94585	0.121685
Papss1	-0.93067	0.483179
PYGL	-0.92466	0.440313
Serpinb6b	-0.91757	0.228162
Acadl	-0.90351	0.210024
PREX1	-0.90201	0.671969
Sgta	-0.89234	0.062785
Slc25a4	-0.87651	0.187775
Tmem79	-0.87439	0.508791
IGSF9	-0.87222	0.124233
Tufm	-0.86737	0.384758
VWA1	-0.83987	0.077531
COPB1	-0.83212	0.126984
MUC2	-0.8302	0.345193
Hpse	-0.82837	0.068196
MRC2	-0.80107	0.10127
PREX1	-0.79479	0.437334
TUBB8	-0.79433	0.422607
RBP4	-0.79051	0.081409
Nt5c3b	-0.78735	0.173612
PRKDC	-0.77755	0.440381
Iap	-0.77242	0.107643
LRG1	-0.77126	0.057324
NADSYN1	-0.76731	0.201535
Ddx39a	-0.75514	0.113212
Eif5	-0.74082	0.067947
Plau	-0.73954	0.423412
Plau	-0.73954	0.423412
Plau	-0.73954	0.423412
Plau	-0.73954	0.423412
Plau	-0.73954	0.423412
Plau	-0.73954	0.423412
Plau	-0.73954	0.423412
Plau	-0.73954	0.423412
Plau	-0.73954	0.423412
Plau	-0.73954	0.423412
Plau	-0.73954	0.423412
Plau	-0.73954	0.423412
Plau	-0.73954	0.423412
Plau	-0.73954	0.423412
Plau	-0.73954	0.423412
Plau	-0.73954	0.423412
Plau	-0.73954	0.423412
Plau	-0.73954	0.423412
Plau	-0.73954	0.423412
Plau	-0.73954	0.423412
Plau	-0.73954	0.423412
Plau	-0.73954	0.423412
Plau	-0.73954	0.423412
Plau	-0.73954	0.423412
Plau	-0.73954	0.423412
Plau	-0.73954	0.423412
Plau	-0.73954	0.423412
Plau	-0.73954	0.423412
Nub1	-0.72807	0.110897
Cnp	-0.70198	0.117773
Slc25a4	-0.68794	0.120429
Gng10	-0.68258	0.068792
PRKDC	-0.68013	0.219306
Serpinb9b	-0.67622	0.099354
C20orf27	-0.67339	0.081293
Hadh	-0.6723	0.095844
Itpa	-0.65874	0.063221
PRG4	-0.65392	0.127398
G6PD	-0.65149	0.168351
G6PD	-0.65149	0.168351
G6PD	-0.65149	0.168351
G6PD	-0.65149	0.168351
G6PD	-0.65149	0.168351
G6PD	-0.65149	0.168351
G6PD	-0.65149	0.168351
G6PD	-0.65149	0.168351
G6PD	-0.65149	0.168351
G6PD	-0.65149	0.168351
G6PD	-0.65149	0.168351
G6PD	-0.65149	0.168351
G6PD	-0.65149	0.168351
G6PD	-0.65149	0.168351
G6PD	-0.65149	0.168351
PRKDC	-0.62302	0.129965
Ddx39a	-0.61867	0.099229
Mvb12b	-0.60284	0.066156
Ostf1	-0.59638	0.029225
Spata31	-0.58841	0.262802
MUC2	-0.56678	0.234634
PIP	-0.56447	0.062386
Sae1	-0.56242	0.06811
Serpinb6b	-0.56134	0.149266
MUC2	-0.55596	0.187048
CTSV	-0.53112	0.117017
Serpinc1	-0.52797	0.034582
KPRP	-0.51836	0.102059
PRKDC	-0.51212	0.341822
Serpinb9b	-0.50955	0.086411
PAPSS2	-0.48229	0.156871
PREX1	-0.48193	0.241653
Aga	-0.48187	0.068395
Ang	-0.47757	0.053403
ASMTL	-0.47738	0.059962
Dock9	-0.47656	0.100942
ASS1	-0.47243	0.129289
PRKDC	-0.47191	0.188996
CDH3	-0.46569	0.104932
Colgalt1	-0.45716	0.224681
STAT1	-0.44238	0.268765
HAT1	-0.43697	0.096293
Colgalt1	-0.41414	0.214227
GPR142	-0.4083	0.052602
CASP14	-0.39494	0.044337
Mvb12b	-0.38586	0.036905
GSTZ1	-0.3764	0.049022
AZGP1	-0.37244	0.12074
MUC2	-0.36925	0.077329
Slc25a4	-0.36527	0.043955
Plat	-0.35707	0.593981
Plat	-0.35707	0.593981
Plat	-0.35707	0.593981
Plat	-0.35707	0.593981
Plat	-0.35707	0.593981
Plat	-0.35707	0.593981
Plat	-0.35707	0.593981
Plat	-0.35707	0.593981
Plat	-0.35707	0.593981
Plat	-0.35707	0.593981
Plat	-0.35707	0.593981
Plat	-0.35707	0.593981
Plat	-0.35707	0.593981
Wdr43	-0.33321	0.048916
AKAP9	-0.33221	0.109649
Adprh	-0.33133	0.057557
Adprh	-0.33133	0.057557
Adprh	-0.33133	0.057557
Adprh	-0.33133	0.057557
Adprh	-0.33133	0.057557
Adprh	-0.33133	0.057557
Adprh	-0.33133	0.057557
PRKDC	-0.32879	0.05895
HNRNPUL2	-0.32802	0.12085
PRKDC	-0.32447	0.071652
Try10	-0.3189	0.163146
Try10	-0.3189	0.163146
FREM2	-0.31719	0.075179
FREM2	-0.31719	0.075179
FREM2	-0.31719	0.075179
FREM2	-0.31719	0.075179
FREM2	-0.31719	0.075179
FREM2	-0.31719	0.075179
FREM2	-0.31719	0.075179
FREM2	-0.31719	0.075179
FREM2	-0.31719	0.075179
FREM2	-0.31719	0.075179
FREM2	-0.31719	0.075179
FREM2	-0.31719	0.075179
FREM2	-0.31719	0.075179
FREM2	-0.31719	0.075179
FREM2	-0.31719	0.075179
FREM2	-0.31719	0.075179
FREM2	-0.31719	0.075179
FREM2	-0.31719	0.075179
FREM2	-0.31719	0.075179
FREM2	-0.31719	0.075179
FREM2	-0.31719	0.075179
FREM2	-0.31719	0.075179
FREM2	-0.31719	0.075179
FREM2	-0.31719	0.075179
FREM2	-0.31719	0.075179
FREM2	-0.31719	0.075179
FREM2	-0.31719	0.075179
FREM2	-0.31719	0.075179
FREM2	-0.31719	0.075179
FREM2	-0.31719	0.075179
FREM2	-0.31719	0.075179
FREM2	-0.31719	0.075179
FREM2	-0.31719	0.075179
FREM2	-0.31719	0.075179
FREM2	-0.31719	0.075179
FREM2	-0.31719	0.075179
FREM2	-0.31719	0.075179
FREM2	-0.31719	0.075179
FREM2	-0.31719	0.075179
FREM2	-0.31719	0.075179
FREM2	-0.31719	0.075179
FREM2	-0.31719	0.075179
FREM2	-0.31719	0.075179
FREM2	-0.31719	0.075179
FREM2	-0.31719	0.075179
FREM2	-0.31719	0.075179
FREM2	-0.31719	0.075179
A2m	-0.30186	0.071845
A2m	-0.30186	0.071845
Apom	-0.29451	0.01551
Cth	-0.28756	0.030727
Cd151	-0.27108	0.175892
Cd151	-0.27108	0.175892
Cd151	-0.27108	0.175892
Cd151	-0.27108	0.175892
Ccl5	-0.26181	0.015802
Nub1	-0.25399	0.043834
COL1A1	-0.25138	0.024076
PYGL	-0.2411	0.06635
Mdp1	-0.24108	0.129299
NADSYN1	-0.23065	0.054155
SERPINB12	-0.22675	0.032169
Anln	-0.22338	0.029725
Dock9	-0.2225	0.04947
PRKDC	-0.20202	0.022978
MST1	-0.19564	0.021916
NAGK	-0.1946	0.025646
Nt5c3b	-0.19056	0.25598
Itpa	-0.1756	0.018708
CASP14	-0.17246	0.020566
COPB1	-0.15771	0.063262
Heatr3	-0.1576	0.017853
Dock9	-0.15312	0.051154
Lrrc59	-0.14939	0.029637
Afap1l1	-0.14598	0.012677
Itpa	-0.1405	0.015075
Psmb8	-0.13182	0.010683
Colgalt1	-0.13067	0.085499
CASP14	-0.11055	0.013402
PRKDC	-0.10845	0.022262
Serpinb9b	-0.10285	0.016788
CTSV	-0.0879	0.014567
OLFML3	-0.08499	0.01902
2200002D01Rik	-0.08326	0.011916
MCM7	-0.08239	0.030007
Sdcbp2	-0.08108	0.010353
Sdcbp2	-0.08108	0.010353
Sdcbp2	-0.08108	0.010353
Sdcbp2	-0.08108	0.010353
Sdcbp2	-0.08108	0.010353
Sdcbp2	-0.08108	0.010353
Sdcbp2	-0.08108	0.010353
Sdcbp2	-0.08108	0.010353
RPN1	-0.06053	0.032355
CASP14	-0.05534	0.006807
Tsku	-0.0532	0.007962
PREX1	-0.05192	0.009476
AKAP9	-0.04955	0.041546
Cct4	-0.04689	0.008126
Nub1	-0.04335	0.007369
Slc39a14	-0.03663	0.00834
Il24	-0.03639	0.007631
Il24	-0.03639	0.007631
Il24	-0.03639	0.007631
Il24	-0.03639	0.007631
Il24	-0.03639	0.007631
Il24	-0.03639	0.007631
Il24	-0.03639	0.007631
CTSV	-0.01976	0.004477
Atrx	-0.01796	0.003579
Fermt1	-0.01592	0.005978
Fermt1	-0.01592	0.005978
Fermt1	-0.01592	0.005978
Fermt1	-0.01592	0.005978
Fermt1	-0.01592	0.005978
Fermt1	-0.01592	0.005978
Fermt1	-0.01592	0.005978
Fermt1	-0.01592	0.005978
Fermt1	-0.01592	0.005978
Fermt1	-0.01592	0.005978
Fermt1	-0.01592	0.005978
Actr3	-0.01578	0.0009
NAGK	-0.01007	0.000855
Cnp	-0.00185	0.000275
PRKCD	-0.00016	4.62e-05
Ttk	0
Prune	0
Myoc	0
Nup133	0
	0
DSC3	0
Tomm34	0
	0
SRP9	0
MCMBP	0
	0
TBK1	0
Sorcs2	0
IKBKAP	0
Rock1	0
Mapk12	0
	0
COG8	0
PIK3R1	0
	0
Eps15	0
C12orf10	0
Igf1r	0
RABGAP1	0
	0
H2-Q1	0
	0
Pofut1	0
	0
Sel1l	0
	0
Kif11	0
	0
	0
Myo1d	0
Plxnb1	0
	0
GAK	0
Nmi	0
TTN	0
FAT1	0
	0
RAB3IP	0
TTN	0
Man2c1	0
ESYT1	0
	0
	0
GAPDHS	0
Ids	0
SPRR1A	0
Dynlt1	0
UFL1	0
TBCE	0
Strn	0
	0
Heatr5a	0
TTN	0
	0
FAT1	0
PRSS3	0
FAT1	0
EIF2AK2	0
Eps15	0
Iah1	0
FAT1	0
PREPL	0
Rcn2	0
	0
Fam171a1	0
IKBKAP	0
SNX27	0
TTN	0
TTN	0
Vwa2	0
	0
Grhpr	0
	0
Tyms	0
Ftsj3	0
SERPINB3	0
Gnas	0
IGKC	0
Thumpd1	0
TBCC	0
NCAPD2	0
Abi3	0
C9orf64	0
NCAPD2	0
Pnkp	0
Hrsp12	0
ANK3	0
RFC3	0
Macf1	0
Slc7a1	0
	0
FAT1	0
CTNNAL1	0
Ctla2a	0
Prune	0
Larp7	0
Slc7a1	0
Rnf213	0
FAT1	0
Plin3	0
Maea	0
	0
	0
Macf1	0
Nup214	0
	0
	0
POP1	0
THUMPD3	0
STARD9	0
	0
Ppp2r1b	0
SPAG17	0
Pold1	0
GTF3C3	0
YY1	0
	0
IKBKAP	0
INF2	0
Cmpk1	0
Nol11	0
PPA2	0
Usp4	0
Cbx5	0
Usp4	0
Ranbp2	0
Wdr4	0
Padi4	0
FAT1	0
	0
CENPV	0
RFK	0
Utrn	0
Usp4	0
	0
Vps4b	0
CSTA	0
ATE1	0
Pom121	0
Rnf213	0
TLDC1	0
CTNNAL1	0
	0
Ranbp2	0
Wdr4	0
Myoc	0
Slc1a4	0
Gng12	0
ZWILCH	0
POP1	0
Pak1	0
Ttk	0
PRKRA	0
Pom121	0
Map4k4	0
Ctla2a	0
DOCK5	0
	0
MCMBP	0
Rtn4r	0
Sep-10	0
C21orf59	0
	0
Rcn2	0
	0
Cct6b	0
DSC3	0
POLR3C	0
NCAPD2	0
MCMBP	0
TBC1D9B	0
INF2	0
PZP	0
DSC3	0
Ccl20	0
	0
Gbp2	0
Xdh	0
CCNB1	0
PDXDC1	0
LAMB4	0
Adamts7	0
Prom2	0
Rabggtb	0
	0
ESX1	0
Olfr1414	0
SPAG17	0
CSTA	0
Adamts7	0
Cc2d1b	0
POLA1	0
FAM98B	0
ABCC2	0
TBCC	0
Plxnb1	0
REEP6	0
Mia3	0
RPP40	0
TBCE	0
Slc7a1	0
Rock1	0
Wdr75	0
Eps15	0
Acot9	0
USP10	0
RPLP2	0
SULT1E1	0
USP8	0
INF2	0
Dnajc13	0
Macf1	0
MCMBP	0
	0
DSC3	0
	0
Acot9	0
KIR3DL1	0
Flt3lg	0
Reck	0
Rhod	0
Isg15	0
FAT1	0
FOXN3	0
	0
Man2c1	0
SNX27	0
Tyms	0
FAT1	0
	0
Skiv2l	0
	0
Pnkp	0
	0
TMX3	0
	0
STAT2	0
LARP4	0
Lrrc1	0
	0
GAPDHS	0
Rnf213	0
Actl6a	0
TBK1	0
PDE12	0
Hpcal1	0
GAK	0
Usp47	0
NCAPD2	0
NCAPD2	0
NCAPD2	0
Cryzl1	0
Cc2d1b	0
ACPP	0
Adamts7	0
SCRIB	0
MVK	0
Eps15	0
NMB	0
UFL1	0
Sep-10	0
C1ra	0
Map2k2	0
C9orf64	0
Rtn4	0
C12orf10	0
	0
FAT1	0
INPPL1	0
	0
POLR1C	0
NCAPD2	0
Ranbp2	0
ATG7	0
DTX3L	0
S100A8	0
Vps4b	0
Srsf6	0
TBCE	0
ABHD11	0
Srpk1	0
	0
POP1	0
Dhfr	0
Prpsap2	0
PPA2	0
	0
POP1	0
POP1	0
PSMD9	0
HSD17B4	0
Dnajc13	0
CIRBP	0
	0
Pde5a	0
IRF6	0
Pnkp	0
Dnajc2	0
AASDHPPT	0
Srpk1	0
Slc44a1	0
Slc44a1	0
LGALS7	0
Rnf213	0
FAT1	0
	0
C12orf10	0
Utrn	0
C16orf62	0
Fsip2	0
TBCD	0
SCRIB	0
Lrrc40	0
Mia3	0
Incenp	0
	0
Dhx29	0
TBCD	0
Xdh	0
	0
Sntb2	0
LARP4	0
	0
RAB3GAP1	0
S100A8	0
	0
Ranbp2	0
UFL1	0
GALE	0
Larp7	0
Nup133	0
Xdh	0
MUC16	0
CCNB1	0
	0
	0
FAT1	0
	0
TBCK	0
Ddx23	0
RABGAP1	0
PTBP3	0
Nmi	0
Fsip2	0
TBK1	0
USP8	0
Dhfr	0
PPA2	0
SNX27	0
	0
	0
	0
	0
Uaca	0
Usp4	0
Ca9	0
LIG1	0
	0
Kif11	0
	0
CLPB	0
USP10	0
	0
MYOM1	0
AASDHPPT	0
Ids	0
TBCE	0
Prom2	0
SCRIB	0
DYNLT3	0
	0
Erbb2	0
LGALS7	0
TRMT112	0
Dhx29	0
Rtn4	0
Acot9	0
S100A8	0
S100A8	0
Mia3	0
Wbscr22	0
	0
TBK1	0
TTN	0
Padi2	0
Commd3	0
PDXDC1	0
Cobll1	0
Acaca	0
Gjb4	0
Pter	0
NCAPD2	0
Prom2	0
	0
Serpind1	0
MARCKS	0
Cd99l2	0
PDXDC1	0
Wdr4	0
MARCKS	0
Cryzl1	0
UCHL5	0
SERPINB3	0
ANK3	0
	0
FAT1	0
	0
TLDC1	0
PDE12	0
	0
Lpar6	0
	0
FAT1	0
Srpk1	0
FAT1	0
	0
C12orf10	0
Aak1	0
PREPL	0
Exoc2	0
Ranbp2	0
HSD17B4	0
	0
ESYT1	0
Ranbp2	0
	0
	0
Ppp2r1b	0
Slc1a4	0
DSC3	0
Rock1	0
	0
Csf1r	0
FN3KRP	0
Ltn1	0
	0
TTN	0
IFIH1	0
Cryzl1	0
Kif11	0
TTN	0
Cyp3a59	0
FAM98B	0
FLAD1	0
EMG1	0
Agbl2	0
Isg15	0
Isg15	0
	0
Actl6a	0
Mia3	0
STARD9	0
ARHGAP17	0
Wdr92	0
	0
UCHL5	0
Abi1	0
YTHDF1	0
IKBKAP	0
ZWILCH	0
MARCKS	0
Cryz	0
MVK	0
Nol11	0
Man2c1	0
MARCKS	0
PPFIA1	0
CDK5RAP3	0
Gpnmb	0
Ncbp1	0
Pold1	0
Adamts7	0
Iah1	0
	0
Ranbp2	0
	0
	0
Map4k4	0
Adamts7	0
Oxr1	0
	0
	0
Xdh	0
Eps15	0
C16orf62	0
FNTA	0
Xdh	0
DOCK5	0
Csf1r	0
CDK5RAP3	0
Obfc1	0
Dnajc2	0
ARFGEF2	0
Acaca	0
Plxnb1	0
ANAPC1	0
RNASE7	0
KLK7	0
KLK7	0
DSC3	0
Utrn	0
	0
	0
CCDC22	0
INF2	0
Grhpr	0
CCDC22	0
Mta1	0
C9orf64	0
FBXO21	0
C8b	0
ARFGEF2	0
TGM3	0
Padi2	0
Cobll1	0
Fsip2	0
ZNF622	0
	0
Nup133	0
MPST	0
Col4a5	0
Ncbp1	0
Cul5	0
Tyms	0
Mapk12	0
Sun1	0
	0
Kct2	0
Anxa8	0
C9orf64	0
Iah1	0
RNF114	0
Hs1bp3	0
	0
FAT1	0
MYOM1	0
Srsf6	0
	0
	0
TBCD	0
POLR1C	0
THUMPD3	0
Ctla2a	0
Anxa8	0
POLA1	0
Vwa2	0
LGALS7	0
HEATR5B	0
	0
Ric8a	0
Thumpd1	0
HSD17B4	0
CCDC71	0
ASCC2	0
Sep-10	0
Vps4b	0
Kiaa1522	0
Pom121	0
Acap1	0
	0
	0
Tsn	0
STAT2	0
Sep-10	0
MPST	0
ASPRV1	0
Plin3	0
PSMC4	0
Padi4	0
BCCIP	0
	0
Flt3lg	0
SCFD1	0
S100A8	0
UNC13D	0
Srsf11	0
INF2	0
Ccl20	0
Erbb2	0
Gbp2	0
AP1S2	0
EIF4G3	0
Macf1	0
Mia3	0
	0
ANK3	0
UNC13D	0
FAT1	0
PPA2	0
Eps15	0
	0
	0
FAT1	0
	0
Gbp2	0
STK24	0
LHPP	0
Ranbp2	0
TTN	0
Tbc1d10a	0
APIP	0
Cryz	0
Acin1	0
TBCD	0
Gtf2f1	0
Grhpr	0
Hrsp12	0
GTF3C5	0
GTF3C5	0
FAM45A	0
Dock9	0.006798	0.001851
PRKDC	0.009691	0.00323
Dock9	0.01878	0.003821
LANCL1	0.027188	0.011548
Cnp	0.032113	0.007255
Dock9	0.035945	0.014599
PRKDC	0.042099	0.017539
MVD	0.043775	0.009946
C20orf27	0.044418	0.006969
SENP2	0.053798	0.009857
Entpd3	0.056393	0.3197
HNRNPUL2	0.056741	0.022822
PRKDC	0.064351	0.018641
LANCL1	0.0678	0.011672
RMDN1	0.074785	0.008619
PYGL	0.07934	0.021617
PRKDC	0.08084	0.077128
S100A1	0.082311	0.008706
TIGAR	0.091082	0.01366
PRKDC	0.093897	0.024136
Klk10	0.098724	0.016231
Klk10	0.098724	0.016231
Klk10	0.098724	0.016231
Klk10	0.098724	0.016231
Klk10	0.098724	0.016231
Klk10	0.098724	0.016231
Klk10	0.098724	0.016231
Klk10	0.098724	0.016231
Klk10	0.098724	0.016231
Klk10	0.098724	0.016231
Klk10	0.098724	0.016231
CASP14	0.102098	0.01348
Ak2	0.105278	0.012912
PRKDC	0.114819	0.036528
Spint2	0.117861	0.014346
PRKDC	0.122962	0.046063
MRC2	0.13026	0.015023
PRKDC	0.138879	0.361502
IL6R	0.144104	0.018197
Slc39a14	0.144125	0.027174
Slc29a1	0.1473	0.014055
PRKDC	0.150659	0.176248
PIP	0.153281	0.032216
Tmem79	0.153683	0.03145
PREX1	0.155287	0.069212
Mmp1a	0.158031	0.014272
Cep55	0.162678	0.033602
Rpn2	0.190303	0.091304
Dock9	0.205028	0.109256
Itpa	0.213159	0.025849
MRC2	0.213953	0.025891
AZGP1	0.218696	0.096028
PRKDC	0.220883	0.059769
PRKDC	0.22361	0.072251
Cpox	0.227853	0.072479
PRKDC	0.232039	0.044773
Iap	0.232575	0.037993
Eif4b	0.233492	0.04565
CASP14	0.253939	0.036564
PRKDC	0.265514	0.049651
2210010C04Rik	0.267227	0.104231
Rpn2	0.2761	0.347046
Entpd3	0.277441	0.054704
SBSN	0.282344	0.042621
PYGL	0.287539	0.08745
CASP14	0.288966	0.042467
PRPF4	0.296764	0.058837
Hadh	0.297209	0.030699
PRKDC	0.298881	0.076901
Tufm	0.29944	0.068492
MRC2	0.309886	0.037422
ASS1	0.314691	0.042881
Heatr3	0.320553	0.058366
ASMTL	0.320589	0.033094
ASMTL	0.322062	0.040258
PRKDC	0.325948	0.086277
Dnase1l1	0.334777	0.134363
Trip10	0.337051	0.035403
AZGP1	0.346565	0.068753
Hspb11	0.351551	0.053446
Trip10	0.363977	0.038579
Cyb5b	0.375529	0.031973
Akr1b1	0.381741	0.053842
Akr1b1	0.381741	0.053842
Akr1b1	0.381741	0.053842
Akr1b1	0.381741	0.053842
Akr1b1	0.381741	0.053842
Akr1b1	0.381741	0.053842
Akr1b1	0.381741	0.053842
Akr1b1	0.381741	0.053842
Akr1b1	0.381741	0.053842
Akr1b1	0.381741	0.053842
Akr1b1	0.381741	0.053842
Rpn2	0.388791	0.229074
PREX1	0.394695	0.147498
Colgalt1	0.401634	0.282263
MCM7	0.401642	0.108235
Nolc1	0.408779	0.040892
PRKCD	0.411624	0.193115
F11	0.416837	0.083798
Col1a1	0.416897	0.051525
Serpinb9b	0.421361	0.05008
CRIP2	0.421744	0.111999
CRIP2	0.421744	0.111999
CRIP2	0.421744	0.111999
PRKDC	0.423122	0.092972
Heatr3	0.425041	0.10676
Npm3	0.427252	0.0261
Serping1	0.428903	0.264346
KPRP	0.434193	0.080763
Colgalt1	0.442378	0.303405
Ubl4a	0.456079	0.112715
ASS1	0.459699	0.127594
Eif2s2	0.459761	0.106071
Dock9	0.46174	0.093795
Lamb3	0.472938	0.446466
Lamb3	0.472938	0.446466
Lamb3	0.472938	0.446466
Lamb3	0.472938	0.446466
Lamb3	0.472938	0.446466
Lamb3	0.472938	0.446466
Lamb3	0.472938	0.446466
Lamb3	0.472938	0.446466
Lamb3	0.472938	0.446466
Lamb3	0.472938	0.446466
Lamb3	0.472938	0.446466
Lamb3	0.472938	0.446466
Lamb3	0.472938	0.446466
Lamb3	0.472938	0.446466
Lamb3	0.472938	0.446466
Lamb3	0.472938	0.446466
Lamb3	0.472938	0.446466
Lamb3	0.472938	0.446466
Lamb3	0.472938	0.446466
Lamb3	0.472938	0.446466
Lamb3	0.472938	0.446466
Lamb3	0.472938	0.446466
Lamb3	0.472938	0.446466
Lamb3	0.472938	0.446466
Lamb3	0.472938	0.446466
Lamb3	0.472938	0.446466
Lamb3	0.472938	0.446466
Lamb3	0.472938	0.446466
Lamb3	0.472938	0.446466
Lamb3	0.472938	0.446466
Lamb3	0.472938	0.446466
Lamb3	0.472938	0.446466
Lamb3	0.472938	0.446466
Lamb3	0.472938	0.446466
Lamb3	0.472938	0.446466
Lamb3	0.472938	0.446466
Lamb3	0.472938	0.446466
Lamb3	0.472938	0.446466
Lamb3	0.472938	0.446466
Lamb3	0.472938	0.446466
Lamb3	0.472938	0.446466
Lamb3	0.472938	0.446466
Lamb3	0.472938	0.446466
Lamb3	0.472938	0.446466
Lamb3	0.472938	0.446466
Lamb3	0.472938	0.446466
Lamb3	0.472938	0.446466
Lamb3	0.472938	0.446466
Lamb3	0.472938	0.446466
Lamb3	0.472938	0.446466
Lamb3	0.472938	0.446466
Lamb3	0.472938	0.446466
Lamb3	0.472938	0.446466
Lamb3	0.472938	0.446466
Rpn2	0.482797	0.148315
IMUP	0.488015	0.148512
Acbd7	0.489668	0.09308
Tiam2	0.490125	0.378577
Klhdc4	0.493371	0.070985
LANCL1	0.504031	0.065968
Cep55	0.505289	0.180168
Mdp1	0.508505	0.220655
PRPF4	0.508642	0.064261
PRKDC	0.512561	0.059165
Yes1	0.513536	0.051942
Klhdc4	0.527376	0.059341
PREX1	0.529967	0.304882
Nt5c3b	0.530379	0.184384
PYGL	0.533567	0.091595
RPN1	0.537402	0.185535
CASP14	0.54038	0.092302
Iap	0.548967	0.089773
IGLL5	0.561943	0.052127
Abhd14a	0.568882	0.095024
Cep55	0.572767	0.080926
Slc16a1	0.578791	0.94566
Slc16a1	0.578791	0.94566
Slc16a1	0.578791	0.94566
Npm3	0.579803	0.042316
Atp1a4	0.586621	0.704593
Atp1a4	0.586621	0.704593
Tmprss11e	0.587376	0.126608
Tmprss11e	0.587376	0.126608
Tmprss11e	0.587376	0.126608
Tmprss11e	0.587376	0.126608
Tmprss11e	0.587376	0.126608
Tmprss11e	0.587376	0.126608
Tmprss11e	0.587376	0.126608
Tmprss11e	0.587376	0.126608
Tmprss11e	0.587376	0.126608
Tmprss11e	0.587376	0.126608
NPEPL1	0.597304	0.139288
Ccdc175	0.6074	0.15281
Yes1	0.61514	0.055268
Pcyox1	0.615296	0.04435
NR2C2AP	0.627617	0.169153
Tor1b	0.634548	0.084199
Dock9	0.636581	0.195979
C11orf54	0.642963	0.189662
Mmp1a	0.647738	0.10166
Fgfbp1	0.65195	0.129135
Fgfbp1	0.65195	0.129135
Fgfbp1	0.65195	0.129135
Mlkl	0.668471	0.074503
PRKCD	0.674988	0.256495
RPN1	0.676694	0.512533
PAPSS2	0.678119	0.217815
Klhdc4	0.680884	0.061722
Nolc1	0.692067	0.065945
PGK2	0.692291	0.13569
MVD	0.69943	0.132566
MGMT	0.70096	0.08205
Serpinc1	0.701557	0.056052
Cnp	0.701963	0.148224
SERPINB12	0.728208	0.23203
Tor1b	0.730725	0.082713
Atrx	0.736976	0.164156
Wdyhv1	0.740318	0.115132
PAPSS2	0.74083	0.207508
PRKDC	0.752923	0.08205
Klhdc4	0.759745	0.088937
PRKDC	0.766717	0.133199
Cpsf6	0.768647	0.065632
PRKDC	0.769204	0.601835
MCM7	0.777401	0.172189
LANCL1	0.779102	0.154271
Ly9	0.800088	0.243539
ATRN	0.802769	0.297966
Gna13	0.804797	0.327881
PGK2	0.805135	0.155933
NADSYN1	0.819069	0.240304
Klhdc4	0.823296	0.098507
Cpox	0.823843	0.497696
SBSN	0.826431	0.153612
Mlkl	0.834396	0.129386
Comp	0.842145	0.247405
Tmem79	0.843647	0.165793
Arpc5	0.843899	0.068439
Gnpda1	0.84826	0.152193
SERPINB12	0.866319	0.44278
SERPINB12	0.87001	0.19086
Psmb8	0.873049	0.063352
Cep55	0.879171	0.121434
ATRN	0.886081	0.145636
Tpm4	0.890826	0.069881
Mybbp1a	0.891591	0.154254
Psph	0.892894	0.106732
SBSN	0.898787	0.180498
Nhlrc3	0.90635	0.089474
Cyb5b	0.910439	0.099511
PRKDC	0.924666	0.084054
Dst	0.94515	0.10965
Trip10	0.946457	0.11968
PRKDC	0.947412	0.540609
Rpl27a	0.952876	0.052139
KIAA1875	0.957958	0.202935
Npm3	0.964195	0.066883
Dock9	0.96458	0.183414
ASS1	0.966999	0.173263
Gzme	0.986005	0.191137
RMDN1	0.993751	0.299529
Wdyhv1	1.00436	0.191223
TFF1	1.00756	0.177737
TFF1	1.00756	0.177737
TFF1	1.00756	0.177737
RMDN1	1.01413	0.586836
Psph	1.01682	0.112461
Gzme	1.0193	0.101327
Serping1	1.02536	0.310306
CALML5	1.03067	0.120379
NR2C2AP	1.04307	0.350264
Emc8	1.06046	0.309531
PRKDC	1.06265	1.2764
H2-Q2	1.06381	0.099437
Klhdc4	1.06405	0.095776
CALML5	1.06943	0.114285
ASS1	1.07257	0.180047
IGSF9	1.07649	0.168859
Klhdc4	1.07945	0.120642
Klhdc4	1.08149	0.12297
Purb	1.0858	0.10296
Rrm2	1.09112	0.223043
HNRNPUL2	1.10794	0.468498
PRKDC	1.10898	0.314516
PAPSS2	1.12919	0.469214
Cct4	1.14137	0.201076
Akr1b7	1.1421	0.103133
Mdp1	1.1432	0.66655
Gzme	1.16448	0.10325
Rps27a	1.16921	0.100296
Rab32	1.17029	0.163613
Sae1	1.17857	0.120492
Acsl4	1.17993	0.109828
MRC2	1.18065	0.151258
SBSN	1.18216	0.168408
SLC9A3R1	1.18393	0.101499
Tor1b	1.18701	0.172257
Lrrc59	1.19182	0.146766
Rabggta	1.19214	0.22747
Cep55	1.19336	0.181923
Rab32	1.19766	0.136031
Psph	1.19796	0.109093
MCM7	1.20952	0.433921
Tardbp	1.21258	0.210551
Rab32	1.22496	0.137244
Eif5	1.2288	0.098819
Rrm2	1.24629	0.245598
Trip10	1.25266	0.169029
Tmem79	1.25434	0.532399
Rpl13a	1.25648	0.211897
Psmb8	1.26194	0.101908
Galns	1.27335	0.095359
NR2C2AP	1.28063	0.330265
Npm3	1.2834	0.082777
Trip10	1.30189	0.177037
PRKDC	1.31377	0.230356
PYGL	1.31437	0.687661
Sephs1	1.3161	0.121366
Cep55	1.32284	0.178115
Ifnar1	1.32348	0.156866
Mlkl	1.33068	0.205214
Itm2b	1.33212	0.075734
PRKDC	1.34284	0.367245
Galns	1.34383	0.10071
Ift122	1.34726	0.504639
Galns	1.35759	0.101752
Itga2	1.36673	0.474671
Extl2	1.37706	0.406212
Extl2	1.37706	0.406212
Extl2	1.37706	0.406212
Extl2	1.37706	0.406212
Extl2	1.37706	0.406212
Extl2	1.37706	0.406212
Extl2	1.37706	0.406212
Extl2	1.37706	0.406212
Extl2	1.37706	0.406212
Extl2	1.37706	0.406212
Extl2	1.37706	0.406212
Cpox	1.38264	0.266387
RECQL	1.40698	0.141664
Mybbp1a	1.40762	0.218276
Col16a1	1.40814	0.223292
SBSN	1.40924	0.299959
MUC2	1.40988	0.39384
Mmp1a	1.42688	0.178347
Cep55	1.43348	0.142742
2200002D01Rik	1.4527	0.173364
Sephs1	1.46666	0.137476
Itga2	1.48086	0.455284
RECQL	1.50561	0.415068
Flt1	1.50774	0.115946
Zyx	1.51288	0.520369
Cth	1.52652	0.280045
Spint2	1.52659	0.153995
Klhdc4	1.52713	0.316212
Aga	1.53495	0.248987
Ckap5	1.53724	0.497381
Mybbp1a	1.53733	0.229775
Rnaseh2a	1.53788	0.798991
Ckap5	1.53909	0.519702
Aga	1.54573	0.301091
PYGL	1.55164	0.555048
Klkb1	1.55296	0.157729
PRKDC	1.5571	0.393656
Pcyox1	1.55885	0.137205
ASS1	1.56461	0.425216
Serpinb9	1.5689	0.337318
Zyx	1.57773	0.367743
[truncated: 990 more rows]

## Sheet: Figure 5e
Streptavidin-800											total protein staining
[truncated: 12 more rows]

[truncated: 10 more sheets: Supplementary Figure 2a, Supplementary Figure 2b, Supplementary Figure 3b, Supplementary Figure 5a, Supplementary Figure 5b, Supplementary Figure 6, Supplementary Figure 7, Supplementary Figure 12, Supplementary Figure 13, Supplementary Figure 18]
